# Supplementary material for: 2-[(Dodecylsulfanyl)carbonothioyl­sulfanyl]­propanoic acid
Source: Acta Crystallogr Sect E Struct Rep Online. 2011 Mar 9;67(Pt 4):o811. doi: 10.1107/S1600536811007963 (PMC3099875; doi:10.1107/S1600536811007963)
Supplement: Supplementary file 1 [file e-67-0o811-sup1.cif]

##############################################################################
###                                                                        ###
###        Electronic paper (Acta Crystallographica Section E)             ###
###                                                                        ###
##############################################################################
#                                                                            #
# This CIF contains the data in a paper accepted for publication in Acta     #
# Crystallographica Section E. It conforms to the requirements of Notes      #
# for Authors for Section E, and has been peer reviewed under the auspices   #
# of the IUCr Commission on Journals.                                        #
#                                                                            #
# Full details of the Crystallographic Information File format               #
# are given in the paper "The Crystallographic Information File (CIF):       #
# a New Standard Archive File for Crystallography" by S. R. Hall, F. H.      #
# Allen and I. D. Brown [Acta Cryst. (1991), A47, 655-685].                  #
#                                                                            #
# The current version of the core CIF dictionary is obtainable from          #
# ftp://ftp.iucr.org/pub/cif_core.dic. The current version number is 2.4.    #
#                                                                            #
# Software is freely available for graphical display of the structure(s) in  #
# this CIF.  For information consult the CIF home page http://www.iucr.org/  #
# cif/home.html                                                              #
#                                                                            #
# This file may be used for bona fide research purposes within the           #
# scientific community so long as proper attribution is given to the journal # 
# article from which it was obtained.                                        #
#                                                                            #
##############################################################################
                                             
data_global
_audit_creation_method     'form.cif (version 2.0)'
_journal_data_validation_number     ?
_journal_date_recd_electronic     2011-02-08
_journal_date_accepted     2011-03-02
_journal_name_full     'Acta Crystallographica, Section E'
_journal_year     2011
_journal_volume     67
_journal_issue      4
_journal_page_first     o811
_journal_page_last     o811
_journal_paper_category     QO
_journal_coeditor_code     NG5117
_publ_contact_author_name     'Paul A. Charpentier'
_publ_contact_author_address
;
Dept. of Chemical and Biochemical Engineering, Faculty of Engineering
The University of Western Ontario
London, Ontario, CANADA N6A 5B9
;
_publ_contact_author_email     'pcharpentier@eng.uwo.ca'
_publ_contact_author_fax     '+1-519-661-3498'
_publ_contact_author_phone     '+1-519-661-3466'
_publ_section_title
;
2-[(Dodecylsulfanyl)carbonothioylsulfanyl]propanoic acid
;
_publ_section_title_footnote     .
loop_
    _publ_author_name
    _publ_author_footnote
    _publ_author_address
    'Xiao, Shude' .
;
Dept. of Chemical and Biochemical Engineering, Faculty of Engineering
The University of Western Ontario
London, Ontario, Canada N6A 5B9
;
    'Charpentier, Paul A.' .
;
Dept. of Chemical and Biochemical Engineering, Faculty of Engineering
The University of Western Ontario
London, Ontario, Canada N6A 5B9
;
_publ_section_synopsis     .
data_I
_audit_creation_method     SHELXL-97
_journal_data_validation_number     ?
_journal_date_recd_electronic     2011-02-08
_journal_date_accepted     2011-03-02
_journal_name_full     'Acta Crystallographica, Section E'
_journal_year     2011
_journal_volume     67
_journal_issue      4
_journal_page_first     o811
_journal_page_last     o811
_journal_paper_category     QO
_journal_coeditor_code     NG5117
_chemical_name_systematic
;
2-[(Dodecylsulfanyl)carbonothioylsulfanyl]propanoic acid
;
_chemical_name_common     ?
_chemical_formula_moiety     'C16 H30 O2 S3'
_chemical_formula_sum     'C16 H30 O2 S3'
_chemical_formula_iupac     'C16 H30 O2 S3'
_chemical_formula_weight     350.58
_chemical_melting_point     ?
_symmetry_cell_setting     triclinic
_symmetry_space_group_name_H-M     'P -1'
_symmetry_space_group_name_Hall     '-P 1'
loop_
    _symmetry_equiv_pos_as_xyz
    'x, y, z'
    '-x, -y, -z'
_cell_length_a     6.5632(4)
_cell_length_b     7.0872(4)
_cell_length_c     22.0276(14)
_cell_angle_alpha     85.819(2)
_cell_angle_beta     86.873(2)
_cell_angle_gamma     68.313(2)
_cell_volume     949.13(10)
_cell_formula_units_Z     2
_cell_measurement_reflns_used     8106
_cell_measurement_theta_min     3.10
_cell_measurement_theta_max     28.19
_cell_measurement_temperature     150(2)
_exptl_crystal_description     block
_exptl_crystal_colour     yellow
_exptl_crystal_size_max     0.14
_exptl_crystal_size_mid     0.08
_exptl_crystal_size_min     0.06
_exptl_crystal_density_diffrn     1.227
_exptl_crystal_density_meas     ?
_exptl_crystal_density_method     'not measured'
_exptl_crystal_F_000     380
_exptl_absorpt_coefficient_mu     0.393
_exptl_absorpt_correction_type     multi-scan
_exptl_absorpt_process_details     '(SADABS; Sheldrick, 1996)'
_exptl_absorpt_correction_T_min     0.9485
_exptl_absorpt_correction_T_max     0.9768
_exptl_special_details
;
;
_diffrn_ambient_temperature     150(2)
_diffrn_radiation_type     MoK\a
_diffrn_radiation_wavelength     0.71073
_diffrn_radiation_source     'fine-focus sealed tube'
_diffrn_radiation_monochromator     graphite
_diffrn_measurement_device_type     'Bruker APEXII diffractometer'
_diffrn_measurement_method     '\f and \w scans'
_diffrn_detector_area_resol_mean     ?
_diffrn_reflns_number     40281
_diffrn_reflns_av_R_equivalents     0.0504
_diffrn_reflns_av_sigmaI/netI     0.0299
_diffrn_reflns_theta_min     1.85
_diffrn_reflns_theta_max     27.88
_diffrn_reflns_theta_full     27.88
_diffrn_measured_fraction_theta_max     0.999
_diffrn_measured_fraction_theta_full     0.999
_diffrn_reflns_limit_h_min     -7
_diffrn_reflns_limit_h_max     8
_diffrn_reflns_limit_k_min     -9
_diffrn_reflns_limit_k_max     9
_diffrn_reflns_limit_l_min     -28
_diffrn_reflns_limit_l_max     28
_refine_special_details
;
Refinement of <i>F</i>^2^ against ALL reflections. The weighted <i>R</i>-factor
<i>wR</i> and goodness of fit <i>S</i> are based on <i>F</i>^2^, conventional
<i>R</i>-factors <i>R</i> are based on <i>F</i>, with <i>F</i> set to zero for
negative <i>F</i>^2^. The threshold expression of <i>F</i>^2^ >
\s(<i>F</i>^2^) is used only for calculating <i>R</i>-factors(gt) <i>etc</i>.
and is not relevant to the choice of reflections for refinement.
<i>R</i>-factors based on <i>F</i>^2^ are statistically about twice as large
as those based on <i>F</i>, and <i>R</i>- factors based on ALL data will be
even larger.
;
_reflns_number_total     4522
_reflns_number_gt     3696
_reflns_threshold_expression     >2sigma(I)
_refine_ls_structure_factor_coef     Fsqd
_refine_ls_matrix_type     full
_refine_ls_R_factor_all     0.0488
_refine_ls_R_factor_gt     0.0354
_refine_ls_wR_factor_gt     0.0914
_refine_ls_wR_factor_ref     0.0983
_refine_ls_goodness_of_fit_ref     1.081
_refine_ls_restrained_S_all     1.081
_refine_ls_number_reflns     4522
_refine_ls_number_parameters     193
_refine_ls_number_restraints     0
_refine_ls_hydrogen_treatment     constr
_refine_ls_weighting_scheme     calc
_refine_ls_weighting_details
         'calc w=1/[\s^2^(Fo^2^)+(0.0524P)^2^+0.1660P] where P=(Fo^2^+2Fc^2^)/3'
_atom_sites_solution_hydrogens     geom
_atom_sites_solution_primary     direct
_atom_sites_solution_secondary     difmap
_refine_ls_shift/su_max     0.002
_refine_ls_shift/su_mean     0.000
_refine_diff_density_max     0.479
_refine_diff_density_min     -0.234
_refine_ls_extinction_method     none
_refine_ls_extinction_coef     ?
loop_
    _atom_type_symbol
    _atom_type_description
    _atom_type_scat_dispersion_real
    _atom_type_scat_dispersion_imag
    _atom_type_scat_source
    C C 0.0033 0.0016 'International Tables Vol C Tables 4.2.6.8 and 6.1.1.4'
    H H 0.0000 0.0000 'International Tables Vol C Tables 4.2.6.8 and 6.1.1.4'
    O O 0.0106 0.0060 'International Tables Vol C Tables 4.2.6.8 and 6.1.1.4'
    S S 0.1246 0.1234 'International Tables Vol C Tables 4.2.6.8 and 6.1.1.4'
_computing_data_collection     'APEX2 (Bruker, 2005)'
_computing_cell_refinement     'SAINT (Bruker, 2005)'
_computing_data_reduction     'SAINT (Bruker, 2005)'
_computing_structure_solution     'SHELXS97 (Sheldrick, 2008)'
_computing_structure_refinement     'SHELXL97 (Sheldrick, 2008)'
_computing_molecular_graphics     'SHELXTL (Sheldrick, 2008)'
_computing_publication_material     'SHELXTL (Sheldrick, 2008)'
loop_
    _atom_site_type_symbol
    _atom_site_label
    _atom_site_fract_x
    _atom_site_fract_y
    _atom_site_fract_z
    _atom_site_U_iso_or_equiv
    _atom_site_adp_type
    _atom_site_calc_flag
    _atom_site_refinement_flags
    _atom_site_occupancy
    _atom_site_disorder_assembly
    _atom_site_disorder_group
    S S1 -0.09326(7) 0.13333(7) 0.295324(18) 0.02645(12) Uani d . 1 . .
    S S2 -0.35456(6) -0.07612(6) 0.347313(17) 0.02119(11) Uani d . 1 . .
    S S3 -0.15639(7) 0.12153(6) 0.432049(18) 0.02365(11) Uani d . 1 . .
    O O1 -0.27164(17) -0.31220(17) 0.51448(5) 0.0248(3) Uani d . 1 . .
    H H1 -0.1628 -0.3995 0.5317 0.037 Uiso calc R 1 . .
    O O2 -0.05484(17) -0.39868(16) 0.43093(5) 0.0217(2) Uani d . 1 . .
    C C1 1.3203(3) 1.3296(3) 0.02501(9) 0.0390(5) Uani d . 1 . .
    H H1A 1.4290 1.2072 0.0081 0.059 Uiso calc R 1 . .
    H H1B 1.3941 1.4182 0.0369 0.059 Uiso calc R 1 . .
    H H1C 1.2121 1.4022 -0.0058 0.059 Uiso calc R 1 . .
    C C2 1.2050(3) 1.2690(3) 0.08064(8) 0.0287(4) Uani d . 1 . .
    H H2A 1.3149 1.2010 0.1121 0.034 Uiso calc R 1 . .
    H H2B 1.0971 1.3938 0.0976 0.034 Uiso calc R 1 . .
    C C3 1.0870(3) 1.1280(3) 0.06765(7) 0.0250(4) Uani d . 1 . .
    H H3A 1.1945 1.0026 0.0509 0.030 Uiso calc R 1 . .
    H H3B 0.9766 1.1956 0.0363 0.030 Uiso calc R 1 . .
    C C4 0.9730(3) 1.0703(2) 0.12409(7) 0.0239(3) Uani d . 1 . .
    H H4A 0.8645 1.1960 0.1404 0.029 Uiso calc R 1 . .
    H H4B 1.0835 1.0055 0.1556 0.029 Uiso calc R 1 . .
    C C5 0.8561(3) 0.9263(2) 0.11290(7) 0.0236(3) Uani d . 1 . .
    H H5A 0.9641 0.7998 0.0969 0.028 Uiso calc R 1 . .
    H H5B 0.7451 0.9906 0.0815 0.028 Uiso calc R 1 . .
    C C6 0.7434(3) 0.8722(2) 0.17038(7) 0.0227(3) Uani d . 1 . .
    H H6A 0.8554 0.8058 0.2014 0.027 Uiso calc R 1 . .
    H H6B 0.6385 0.9994 0.1869 0.027 Uiso calc R 1 . .
    C C7 0.6207(3) 0.7320(2) 0.16040(7) 0.0230(3) Uani d . 1 . .
    H H7A 0.5085 0.7980 0.1294 0.028 Uiso calc R 1 . .
    H H7B 0.7254 0.6042 0.1442 0.028 Uiso calc R 1 . .
    C C8 0.5090(3) 0.6809(2) 0.21833(7) 0.0226(3) Uani d . 1 . .
    H H8A 0.6212 0.6164 0.2494 0.027 Uiso calc R 1 . .
    H H8B 0.4036 0.8088 0.2343 0.027 Uiso calc R 1 . .
    C C9 0.3876(3) 0.5393(2) 0.20916(7) 0.0221(3) Uani d . 1 . .
    H H9A 0.4929 0.4109 0.1935 0.027 Uiso calc R 1 . .
    H H9B 0.2755 0.6034 0.1780 0.027 Uiso calc R 1 . .
    C C10 0.2757(3) 0.4903(2) 0.26735(7) 0.0218(3) Uani d . 1 . .
    H H10A 0.1689 0.6182 0.2829 0.026 Uiso calc R 1 . .
    H H10B 0.3871 0.4267 0.2987 0.026 Uiso calc R 1 . .
    C C11 0.1569(3) 0.3471(2) 0.25700(7) 0.0218(3) Uani d . 1 . .
    H H11A 0.2634 0.2199 0.2410 0.026 Uiso calc R 1 . .
    H H11B 0.0444 0.4114 0.2260 0.026 Uiso calc R 1 . .
    C C12 0.0468(3) 0.2959(2) 0.31527(7) 0.0210(3) Uani d . 1 . .
    H H12A -0.0591 0.4217 0.3323 0.025 Uiso calc R 1 . .
    H H12B 0.1579 0.2249 0.3461 0.025 Uiso calc R 1 . .
    C C13 -0.1976(2) 0.0663(2) 0.36428(7) 0.0183(3) Uani d . 1 . .
    C C14 -0.4285(2) -0.1630(2) 0.42127(7) 0.0183(3) Uani d . 1 . .
    H H14 -0.5124 -0.0434 0.4456 0.022 Uiso calc R 1 . .
    C C15 -0.2289(2) -0.3009(2) 0.45571(7) 0.0174(3) Uani d . 1 . .
    C C16 -0.5746(3) -0.2836(3) 0.41072(8) 0.0262(4) Uani d . 1 . .
    H H16A -0.4925 -0.3999 0.3865 0.039 Uiso calc R 1 . .
    H H16B -0.7051 -0.1953 0.3889 0.039 Uiso calc R 1 . .
    H H16C -0.6195 -0.3323 0.4501 0.039 Uiso calc R 1 . .
loop_
    _atom_site_aniso_label
    _atom_site_aniso_U_11
    _atom_site_aniso_U_22
    _atom_site_aniso_U_33
    _atom_site_aniso_U_12
    _atom_site_aniso_U_13
    _atom_site_aniso_U_23
    S1 0.0348(2) 0.0340(2) 0.0210(2) -0.0251(2) 0.00321(17) -0.00228(16)
    S2 0.0230(2) 0.0240(2) 0.02111(19) -0.01424(17) -0.00368(15) 0.00279(15)
    S3 0.0282(2) 0.0258(2) 0.0219(2) -0.01563(17) 0.00128(16) -0.00304(15)
    O1 0.0193(6) 0.0284(6) 0.0204(5) -0.0024(5) 0.0014(4) 0.0034(5)
    O2 0.0189(6) 0.0198(5) 0.0231(5) -0.0038(5) 0.0022(4) -0.0004(4)
    C1 0.0373(11) 0.0417(11) 0.0447(11) -0.0248(9) 0.0076(9) 0.0050(9)
    C2 0.0302(9) 0.0303(9) 0.0310(9) -0.0182(8) 0.0051(7) -0.0013(7)
    C3 0.0268(9) 0.0269(8) 0.0253(8) -0.0152(7) 0.0034(7) 0.0000(7)
    C4 0.0260(8) 0.0225(8) 0.0266(8) -0.0134(7) 0.0046(7) -0.0021(6)
    C5 0.0249(8) 0.0253(8) 0.0246(8) -0.0147(7) 0.0012(6) 0.0013(6)
    C6 0.0230(8) 0.0231(8) 0.0253(8) -0.0129(7) 0.0016(6) 0.0003(6)
    C7 0.0226(8) 0.0242(8) 0.0261(8) -0.0136(7) 0.0015(6) -0.0010(6)
    C8 0.0220(8) 0.0241(8) 0.0253(8) -0.0132(7) 0.0006(6) 0.0005(6)
    C9 0.0220(8) 0.0227(8) 0.0254(8) -0.0131(7) 0.0020(6) -0.0006(6)
    C10 0.0216(8) 0.0229(8) 0.0240(8) -0.0122(7) 0.0007(6) -0.0010(6)
    C11 0.0236(8) 0.0215(8) 0.0236(8) -0.0125(7) 0.0035(6) -0.0017(6)
    C12 0.0217(8) 0.0238(8) 0.0222(7) -0.0142(7) 0.0028(6) -0.0020(6)
    C13 0.0144(7) 0.0151(7) 0.0241(7) -0.0042(6) 0.0001(6) 0.0010(6)
    C14 0.0153(7) 0.0178(7) 0.0218(7) -0.0065(6) -0.0004(6) 0.0006(6)
    C15 0.0167(7) 0.0150(7) 0.0233(7) -0.0092(6) -0.0003(6) -0.0005(6)
    C16 0.0216(8) 0.0287(9) 0.0327(9) -0.0147(7) -0.0010(7) 0.0007(7)
_geom_special_details
;
All e.s.d.'s (except the e.s.d. in the dihedral angle between two l.s. planes)
are estimated using the full covariance matrix. The cell e.s.d.'s are taken
into account individually in the estimation of e.s.d.'s in distances, angles
and torsion angles; correlations between e.s.d.'s in cell parameters are only
used when they are defined by crystal symmetry. An approximate (isotropic)
treatment of cell e.s.d.'s is used for estimating e.s.d.'s involving l.s.
planes.
;
loop_
    _geom_bond_atom_site_label_1
    _geom_bond_atom_site_label_2
    _geom_bond_site_symmetry_2
    _geom_bond_distance
    _geom_bond_publ_flag
    S1 C13 . 1.7388(15) ?
    S1 C12 . 1.8073(15) ?
    S2 C13 . 1.7565(15) ?
    S2 C14 . 1.8047(15) ?
    S3 C13 . 1.6316(16) ?
    O1 C15 . 1.3126(18) ?
    O1 H1 . 0.8400 ?
    O2 C15 . 1.2189(18) ?
    C1 C2 . 1.523(2) ?
    C1 H1A . 0.9800 ?
    C1 H1B . 0.9800 ?
    C1 H1C . 0.9800 ?
    C2 C3 . 1.523(2) ?
    C2 H2A . 0.9900 ?
    C2 H2B . 0.9900 ?
    C3 C4 . 1.524(2) ?
    C3 H3A . 0.9900 ?
    C3 H3B . 0.9900 ?
    C4 C5 . 1.525(2) ?
    C4 H4A . 0.9900 ?
    C4 H4B . 0.9900 ?
    C5 C6 . 1.528(2) ?
    C5 H5A . 0.9900 ?
    C5 H5B . 0.9900 ?
    C6 C7 . 1.525(2) ?
    C6 H6A . 0.9900 ?
    C6 H6B . 0.9900 ?
    C7 C8 . 1.525(2) ?
    C7 H7A . 0.9900 ?
    C7 H7B . 0.9900 ?
    C8 C9 . 1.523(2) ?
    C8 H8A . 0.9900 ?
    C8 H8B . 0.9900 ?
    C9 C10 . 1.524(2) ?
    C9 H9A . 0.9900 ?
    C9 H9B . 0.9900 ?
    C10 C11 . 1.525(2) ?
    C10 H10A . 0.9900 ?
    C10 H10B . 0.9900 ?
    C11 C12 . 1.525(2) ?
    C11 H11A . 0.9900 ?
    C11 H11B . 0.9900 ?
    C12 H12A . 0.9900 ?
    C12 H12B . 0.9900 ?
    C14 C15 . 1.516(2) ?
    C14 C16 . 1.537(2) ?
    C14 H14 . 1.0000 ?
    C16 H16A . 0.9800 ?
    C16 H16B . 0.9800 ?
    C16 H16C . 0.9800 ?
loop_
    _geom_angle_atom_site_label_1
    _geom_angle_atom_site_label_2
    _geom_angle_atom_site_label_3
    _geom_angle_site_symmetry_1
    _geom_angle_site_symmetry_3
    _geom_angle
    _geom_angle_publ_flag
    C13 S1 C12 . . 104.56(7) ?
    C13 S2 C14 . . 103.56(7) ?
    C15 O1 H1 . . 109.5 ?
    C2 C1 H1A . . 109.5 ?
    C2 C1 H1B . . 109.5 ?
    H1A C1 H1B . . 109.5 ?
    C2 C1 H1C . . 109.5 ?
    H1A C1 H1C . . 109.5 ?
    H1B C1 H1C . . 109.5 ?
    C3 C2 C1 . . 114.08(15) ?
    C3 C2 H2A . . 108.7 ?
    C1 C2 H2A . . 108.7 ?
    C3 C2 H2B . . 108.7 ?
    C1 C2 H2B . . 108.7 ?
    H2A C2 H2B . . 107.6 ?
    C2 C3 C4 . . 112.89(14) ?
    C2 C3 H3A . . 109.0 ?
    C4 C3 H3A . . 109.0 ?
    C2 C3 H3B . . 109.0 ?
    C4 C3 H3B . . 109.0 ?
    H3A C3 H3B . . 107.8 ?
    C3 C4 C5 . . 114.28(13) ?
    C3 C4 H4A . . 108.7 ?
    C5 C4 H4A . . 108.7 ?
    C3 C4 H4B . . 108.7 ?
    C5 C4 H4B . . 108.7 ?
    H4A C4 H4B . . 107.6 ?
    C4 C5 C6 . . 112.82(13) ?
    C4 C5 H5A . . 109.0 ?
    C6 C5 H5A . . 109.0 ?
    C4 C5 H5B . . 109.0 ?
    C6 C5 H5B . . 109.0 ?
    H5A C5 H5B . . 107.8 ?
    C7 C6 C5 . . 114.09(13) ?
    C7 C6 H6A . . 108.7 ?
    C5 C6 H6A . . 108.7 ?
    C7 C6 H6B . . 108.7 ?
    C5 C6 H6B . . 108.7 ?
    H6A C6 H6B . . 107.6 ?
    C8 C7 C6 . . 113.13(13) ?
    C8 C7 H7A . . 109.0 ?
    C6 C7 H7A . . 109.0 ?
    C8 C7 H7B . . 109.0 ?
    C6 C7 H7B . . 109.0 ?
    H7A C7 H7B . . 107.8 ?
    C9 C8 C7 . . 113.71(13) ?
    C9 C8 H8A . . 108.8 ?
    C7 C8 H8A . . 108.8 ?
    C9 C8 H8B . . 108.8 ?
    C7 C8 H8B . . 108.8 ?
    H8A C8 H8B . . 107.7 ?
    C8 C9 C10 . . 113.18(13) ?
    C8 C9 H9A . . 108.9 ?
    C10 C9 H9A . . 108.9 ?
    C8 C9 H9B . . 108.9 ?
    C10 C9 H9B . . 108.9 ?
    H9A C9 H9B . . 107.8 ?
    C9 C10 C11 . . 112.08(13) ?
    C9 C10 H10A . . 109.2 ?
    C11 C10 H10A . . 109.2 ?
    C9 C10 H10B . . 109.2 ?
    C11 C10 H10B . . 109.2 ?
    H10A C10 H10B . . 107.9 ?
    C10 C11 C12 . . 112.22(13) ?
    C10 C11 H11A . . 109.2 ?
    C12 C11 H11A . . 109.2 ?
    C10 C11 H11B . . 109.2 ?
    C12 C11 H11B . . 109.2 ?
    H11A C11 H11B . . 107.9 ?
    C11 C12 S1 . . 107.01(10) ?
    C11 C12 H12A . . 110.3 ?
    S1 C12 H12A . . 110.3 ?
    C11 C12 H12B . . 110.3 ?
    S1 C12 H12B . . 110.3 ?
    H12A C12 H12B . . 108.6 ?
    S3 C13 S1 . . 127.02(9) ?
    S3 C13 S2 . . 126.17(9) ?
    S1 C13 S2 . . 106.81(8) ?
    C15 C14 C16 . . 108.83(12) ?
    C15 C14 S2 . . 112.00(10) ?
    C16 C14 S2 . . 107.08(11) ?
    C15 C14 H14 . . 109.6 ?
    C16 C14 H14 . . 109.6 ?
    S2 C14 H14 . . 109.6 ?
    O2 C15 O1 . . 124.51(14) ?
    O2 C15 C14 . . 123.51(14) ?
    O1 C15 C14 . . 111.83(12) ?
    C14 C16 H16A . . 109.5 ?
    C14 C16 H16B . . 109.5 ?
    H16A C16 H16B . . 109.5 ?
    C14 C16 H16C . . 109.5 ?
    H16A C16 H16C . . 109.5 ?
    H16B C16 H16C . . 109.5 ?
loop_
    _geom_hbond_atom_site_label_D
    _geom_hbond_atom_site_label_H
    _geom_hbond_atom_site_label_A
    _geom_hbond_site_symmetry_A
    _geom_hbond_distance_DH
    _geom_hbond_distance_HA
    _geom_hbond_distance_DA
    _geom_hbond_angle_DHA
    O1 H1 O2 2_546 0.84 1.79 2.6292(15) 175
