# Supplementary material for: 2-[(Dodecylsulfanyl)carbonothioyl­sulfanyl]­propanoic acid
Source: Acta Crystallogr Sect E Struct Rep Online. 2011 Mar 9;67(Pt 4):o811. doi: 10.1107/S1600536811007963 (PMC3099875; doi:10.1107/S1600536811007963)
Supplement: Supplementary file 2 [file e-67-0o811-Isup2.hkl]

# 
# h,k,l, Fc-squared, Fo-squared, sigma(Fo-squared) and status flag 
# 
data_I
_shelx_title ' B10087_0m in P-1' 
_shelx_refln_list_code          4 
_shelx_F_calc_maximum      114.04 
_exptl_crystal_F_000       380.00 
_reflns_d_resolution_high  0.7601 
 
loop_ 
 _symmetry_equiv_pos_as_xyz 
 'x, y, z' 
 '-x, -y, -z' 
 
_cell_length_a     6.5632 
_cell_length_b     7.0872 
_cell_length_c    22.0276 
_cell_angle_alpha  85.819 
_cell_angle_beta   86.873 
_cell_angle_gamma  68.313 
 
_shelx_F_squared_multiplier     1.000 
 
loop_ 
 _refln_index_h 
 _refln_index_k 
 _refln_index_l 
 _refln_F_squared_calc 
 _refln_F_squared_meas 
 _refln_F_squared_sigma 
 _refln_observed_status 
   1   0   0      880.02      948.91      8.01 o 
   2   0   0      262.83      261.43      3.45 o 
   3   0   0        9.98       12.19      1.69 o 
   4   0   0      480.90      458.48      6.65 o 
   5   0   0        0.77        3.19      2.33 o 
   6   0   0        0.10       -2.84      3.33 o 
   7   0   0       23.39       24.05      7.10 o 
   8   0   0        4.16       12.68      6.83 o 
  -7   1   0        8.92        8.38      5.17 o 
  -6   1   0      237.76      236.22      9.40 o 
  -5   1   0       78.32      107.57      5.07 o 
  -4   1   0      185.49      191.40      6.52 o 
  -3   1   0      522.09      525.28      7.25 o 
  -2   1   0      822.66      849.35      7.83 o 
  -1   1   0     6105.69     6340.72     45.12 o 
   0   1   0     2127.61     2134.68     16.19 o 
   1   1   0      596.37      612.43      5.46 o 
   2   1   0      686.72      707.03      7.55 o 
   3   1   0        8.46        5.21      1.45 o 
   4   1   0     1533.87     1590.23     17.12 o 
   5   1   0       86.73       86.64      3.32 o 
   6   1   0        0.39        3.90      2.48 o 
   7   1   0       23.82       21.54      4.27 o 
   8   1   0       13.87       27.92      6.70 o 
  -7   2   0       57.72       55.42      8.14 o 
  -6   2   0       63.55       80.52      6.54 o 
  -5   2   0       10.04       12.95      4.21 o 
  -4   2   0       99.55      101.64      4.30 o 
  -3   2   0       27.88       34.25      1.45 o 
  -2   2   0     2776.46     2851.93     27.02 o 
  -1   2   0      621.62      616.86      5.76 o 
   0   2   0      235.60      235.77      3.04 o 
   1   2   0     2300.32     2453.07     18.43 o 
   2   2   0     4784.26     5080.89     41.53 o 
   3   2   0      432.96      454.00      5.60 o 
   4   2   0       56.99       58.93      2.27 o 
   5   2   0       31.72       38.57      2.41 o 
   6   2   0       15.76       19.86      2.86 o 
   7   2   0       27.42       45.34      4.96 o 
   8   2   0       89.87       90.52      7.71 o 
  -6   3   0       19.38       15.13      6.33 o 
  -5   3   0        1.01        3.84      4.12 o 
  -4   3   0      498.32      481.62     12.15 o 
  -3   3   0      144.72      162.65      4.82 o 
  -2   3   0      765.79      722.69      8.29 o 
  -1   3   0      427.83      424.31      5.30 o 
   0   3   0        0.18       -0.85      1.26 o 
   1   3   0       35.36       36.04      1.61 o 
   2   3   0      721.23      801.18      8.13 o 
   3   3   0        7.54        6.90      1.59 o 
   4   3   0       39.00       45.92      1.98 o 
   5   3   0      176.66      176.40      5.69 o 
   6   3   0      147.05      173.37      6.58 o 
   7   3   0       40.04       38.84      4.75 o 
   8   3   0       21.33       16.24      6.52 o 
  -5   4   0        3.54        2.59      6.30 o 
  -4   4   0      316.69      319.24     13.86 o 
  -3   4   0       65.40       82.21      5.55 o 
  -2   4   0      174.48      174.57      4.19 o 
  -1   4   0       12.50       14.80      1.69 o 
   0   4   0     1572.33     1564.68     20.00 o 
   1   4   0     3639.67     3743.85     39.28 o 
   2   4   0       45.09       46.13      2.04 o 
   3   4   0      350.77      398.43      7.42 o 
   4   4   0      105.34      114.86      3.67 o 
   5   4   0     1310.32     1247.40     16.73 o 
   6   4   0       71.39       88.34      8.96 o 
   7   4   0       19.09       15.38      5.16 o 
   8   4   0       85.25       88.20      9.71 o 
  -5   5   0       74.25       79.74     10.34 o 
  -4   5   0       50.82       63.18      7.65 o 
  -3   5   0       46.31       62.74      5.05 o 
  -2   5   0      313.46      304.50      7.54 o 
  -1   5   0       44.41       51.32      2.75 o 
   0   5   0     1999.48     2029.77     24.20 o 
   1   5   0      140.26      143.51      4.70 o 
   2   5   0       26.57       33.19      2.30 o 
   3   5   0       78.15       80.38      2.72 o 
   4   5   0       13.14       28.07      2.23 o 
   5   5   0      466.83      450.16      8.54 o 
   6   5   0       31.58       32.87      4.70 o 
   7   5   0       59.40       54.39      7.56 o 
   8   5   0        2.99        8.64      8.10 o 
  -4   6   0       18.14       24.42      6.88 o 
  -3   6   0       46.32       41.39      5.50 o 
  -2   6   0       37.51       40.13      4.48 o 
  -1   6   0        4.95       50.51      4.39 o 
   0   6   0       51.29       47.65      3.79 o 
   1   6   0       75.82       68.11      3.85 o 
   2   6   0      185.51      191.49      6.11 o 
   3   6   0     1230.13     1194.35     15.82 o 
   4   6   0      266.61      264.02      7.34 o 
   5   6   0       28.89       31.98      3.71 o 
   6   6   0       10.62       16.48      4.22 o 
   7   6   0      144.75      140.26     11.39 o 
   8   6   0       25.83       34.74     13.22 o 
  -2   7   0       74.19       67.95      7.00 o 
  -1   7   0      122.26      133.40      6.86 o 
   0   7   0       45.38       49.46      4.80 o 
   1   7   0        6.92       -1.47      2.99 o 
   2   7   0       11.25       16.74      3.08 o 
   3   7   0      125.52      138.69      7.39 o 
   4   7   0       21.08       18.65      3.46 o 
   5   7   0       14.27        7.67      4.60 o 
   6   7   0       71.94       76.00      6.28 o 
   7   7   0       14.61       21.84      7.49 o 
  -1   8   0       61.81       53.31      6.65 o 
   0   8   0        0.07        2.30      3.95 o 
   1   8   0      172.95      186.07      8.09 o 
   2   8   0       12.22       12.68      4.14 o 
   3   8   0      139.53      144.02      9.23 o 
   4   8   0       13.63        9.07      4.46 o 
   5   8   0      384.98      409.28     13.83 o 
   6   8   0      355.00      421.99     21.17 o 
   2   9   0        0.42        3.81      5.44 o 
   3   9   0        0.24        4.62      5.34 o 
   4   9   0        5.25       15.64      6.23 o 
   5   9   0      265.45      306.01     12.60 o 
  -4  -9   1      142.80      151.84     16.45 o 
  -3  -9   1       22.27       22.39      6.07 o 
  -2  -9   1       19.51       17.32      6.04 o 
  -6  -8   1       44.79       71.91      8.84 o 
  -5  -8   1        0.16        2.04      4.67 o 
  -4  -8   1        5.02        9.31      4.31 o 
  -3  -8   1       23.22       18.83      4.25 o 
  -2  -8   1       42.81       52.17      5.52 o 
  -1  -8   1       49.80       54.61      5.23 o 
   0  -8   1        8.53       10.28      4.47 o 
   1  -8   1       52.55       41.87      7.82 o 
  -7  -7   1       18.82       30.01      7.71 o 
  -6  -7   1      197.66      212.65     11.80 o 
  -5  -7   1       12.06       19.56      4.62 o 
  -4  -7   1       58.13       57.56      4.92 o 
  -3  -7   1      303.18      289.75     10.16 o 
  -2  -7   1      203.47      222.07      7.32 o 
  -1  -7   1        2.69        2.65      3.15 o 
   0  -7   1       69.38       75.90      5.44 o 
   1  -7   1      143.51      150.63      9.97 o 
   2  -7   1        6.14       49.76      6.20 o 
  -8  -6   1       74.16       62.79     11.19 o 
  -7  -6   1       12.35       23.52      6.63 o 
  -6  -6   1      287.82      298.67     12.93 o 
  -5  -6   1       95.32      103.20      5.16 o 
  -4  -6   1       68.74       71.94      4.55 o 
  -3  -6   1      593.62      605.35     10.52 o 
  -2  -6   1        0.25        3.09      2.47 o 
  -1  -6   1       19.30       16.07      2.91 o 
   0  -6   1       44.97       42.33      3.52 o 
   1  -6   1      952.09      931.15     16.05 o 
   2  -6   1       26.92       24.97      4.14 o 
   3  -6   1       27.74       24.41      4.63 o 
   4  -6   1        3.47       -0.23      5.33 o 
  -8  -5   1      132.09      140.15     18.28 o 
  -7  -5   1       46.67       52.25      9.79 o 
  -6  -5   1       25.38       22.95      4.48 o 
  -5  -5   1      218.71      215.00      6.21 o 
  -4  -5   1     1478.61     1392.40     16.01 o 
  -3  -5   1       14.65       19.06      2.07 o 
  -2  -5   1       67.93       79.53      2.95 o 
  -1  -5   1      133.14      121.22      4.78 o 
   0  -5   1       13.41       28.61      3.93 o 
   1  -5   1      419.93      393.49      7.17 o 
   2  -5   1      242.22      253.93      7.49 o 
   3  -5   1      110.87      103.66      6.07 o 
   4  -5   1       62.67       79.20      6.86 o 
   5  -5   1      178.96      206.40     14.72 o 
  -8  -4   1      229.87      218.93     30.17 o 
  -7  -4   1        0.20        4.36      4.11 o 
  -6  -4   1       44.75       43.99      4.76 o 
  -5  -4   1      558.46      525.47     10.69 o 
  -4  -4   1      364.62      357.22      6.06 o 
  -3  -4   1      183.47      198.10      3.67 o 
  -2  -4   1       47.48       51.27      2.11 o 
  -1  -4   1     3133.53     3201.61     34.36 o 
   0  -4   1      259.38      273.63      5.10 o 
   1  -4   1        6.52        6.14      1.41 o 
   2  -4   1        3.48        6.09      1.96 o 
   3  -4   1       85.93       95.22      5.73 o 
   4  -4   1      204.19      204.36      8.49 o 
   5  -4   1       22.34       11.02      5.61 o 
  -8  -3   1      117.11      124.61     14.55 o 
  -7  -3   1      179.39      182.33      9.68 o 
  -6  -3   1      149.91      148.76      6.41 o 
  -5  -3   1        1.51        1.85      1.69 o 
  -4  -3   1        3.26        3.61      1.07 o 
  -3  -3   1       27.51       25.54      1.71 o 
  -2  -3   1      116.58      148.66      3.47 o 
  -1  -3   1      318.64      301.87      4.55 o 
   0  -3   1        2.55        3.16      1.31 o 
   1  -3   1      222.43      199.98      3.93 o 
   2  -3   1      181.18      196.77      4.01 o 
   3  -3   1     1542.39     1662.15     19.37 o 
   4  -3   1      200.23      190.08      8.34 o 
   5  -3   1        6.06        1.96      4.57 o 
   6  -3   1        0.10        1.34      6.56 o 
  -8  -2   1       42.24       48.02      6.48 o 
  -7  -2   1        0.63       -0.26      3.97 o 
  -6  -2   1      390.76      371.42      7.79 o 
  -5  -2   1       67.12       72.20      3.46 o 
  -4  -2   1       29.40       29.13      1.91 o 
  -3  -2   1      529.24      523.65      5.71 o 
  -2  -2   1     2416.48     2595.33     19.42 o 
  -1  -2   1       83.38       93.53      1.99 o 
   0  -2   1      418.10      415.86      4.31 o 
   1  -2   1     3863.22     3870.96     26.42 o 
   2  -2   1     4243.60     4576.42     38.76 o 
   3  -2   1      231.67      221.34      5.32 o 
   4  -2   1       25.77       29.84      2.74 o 
   5  -2   1       51.98       61.17      4.47 o 
   6  -2   1       97.00      111.98     10.44 o 
   7  -2   1       86.45       88.86      9.07 o 
  -8  -1   1       44.44       32.28      7.65 o 
  -7  -1   1       18.46       11.92      4.15 o 
  -6  -1   1      112.68      116.35      5.97 o 
  -5  -1   1      179.54      175.48      5.14 o 
  -4  -1   1      562.75      610.99      7.92 o 
  -3  -1   1      908.12      903.49      9.78 o 
  -2  -1   1       33.55       30.80      1.64 o 
  -1  -1   1       24.92       26.61      0.93 o 
   0  -1   1        9.77        9.36      0.83 o 
   2  -1   1      719.88      769.07      6.54 o 
   3  -1   1      242.33      233.86      3.81 o 
   4  -1   1       21.11       21.82      2.50 o 
   5  -1   1      955.93      960.61     19.16 o 
   6  -1   1      141.01      150.03      9.03 o 
   7  -1   1       10.14        6.76      7.37 o 
  -8   0   1      130.47      136.68     11.45 o 
  -7   0   1        0.35        2.16      4.90 o 
  -6   0   1       14.99       12.46      4.32 o 
  -5   0   1       35.75       39.40      3.16 o 
  -4   0   1        0.03        1.07      1.72 o 
  -3   0   1      159.01      169.58      4.66 o 
  -2   0   1       25.13       32.65      1.21 o 
  -1   0   1     1162.55     1237.17     10.53 o 
   1   0   1     1287.73     1325.13     12.17 o 
   2   0   1      411.48      409.38      5.03 o 
   3   0   1      927.15      919.48     10.18 o 
   4   0   1      246.37      236.59      4.75 o 
   5   0   1      183.93      191.82      6.43 o 
   6   0   1       17.39       19.81      4.15 o 
   7   0   1        9.94       13.89      4.79 o 
   8   0   1       29.25       21.08      9.73 o 
  -7   1   1        4.20        2.44      5.77 o 
  -6   1   1      225.05      208.29     11.43 o 
  -5   1   1        1.18        1.64      3.78 o 
  -4   1   1       51.46       56.25      3.07 o 
  -3   1   1      270.44      294.29      4.97 o 
  -2   1   1      735.36      807.63      7.47 o 
  -1   1   1     7295.66     7469.25     51.59 o 
   0   1   1      205.41      214.86      2.23 o 
   1   1   1       71.57       80.42      1.36 o 
   2   1   1        1.89        2.40      1.07 o 
   3   1   1      693.73      757.46      7.65 o 
   4   1   1     1677.01     1719.45     16.83 o 
   5   1   1       34.61       34.52      2.38 o 
   6   1   1        2.60        3.69      2.52 o 
   7   1   1       19.73       39.19      4.99 o 
   8   1   1       26.56       53.03     13.89 o 
  -7   2   1        2.98       -3.97      5.73 o 
  -6   2   1       83.30       62.83      6.35 o 
  -5   2   1       97.78       93.63      5.84 o 
  -4   2   1       19.46       20.16      2.67 o 
  -3   2   1       62.46       67.93      2.24 o 
  -2   2   1      480.56      458.81      7.18 o 
  -1   2   1        2.38        5.33      1.16 o 
   0   2   1      187.21      201.41      2.55 o 
   1   2   1     2471.52     2647.04     19.16 o 
   2   2   1     5308.72     5694.08     42.18 o 
   3   2   1      330.36      399.04      7.32 o 
   4   2   1      219.00      214.15      4.27 o 
   5   2   1        6.84        5.61      1.85 o 
   6   2   1      134.31      138.00      4.88 o 
   7   2   1      487.63      465.68     10.83 o 
   8   2   1       27.00       32.57      5.31 o 
  -6   3   1        4.79       -0.23      5.48 o 
  -5   3   1        0.08       -0.16      3.88 o 
  -4   3   1      363.52      376.01      9.75 o 
  -3   3   1       36.22       39.83      3.17 o 
  -2   3   1     1573.68     1632.70     18.75 o 
  -1   3   1        9.47       10.17      1.46 o 
   0   3   1        1.77       -0.07      1.37 o 
   1   3   1     1362.33     1449.22     11.55 o 
   2   3   1     6951.35     7730.66     64.46 o 
   3   3   1       30.77       38.91      1.87 o 
   4   3   1       33.56       31.62      1.86 o 
   5   3   1       58.35       66.50      4.74 o 
   6   3   1     1429.89     1414.54     21.42 o 
   7   3   1        5.18       10.19      3.63 o 
   8   3   1       13.39        6.25      4.91 o 
  -5   4   1        0.04       -1.84      6.09 o 
  -4   4   1      277.25      281.17      9.71 o 
  -3   4   1       90.35       94.46      5.25 o 
  -2   4   1      101.66      103.22      3.41 o 
  -1   4   1      128.48      126.63      4.52 o 
   0   4   1      759.97      720.67      9.93 o 
   1   4   1      853.11      981.25     10.92 o 
   2   4   1      503.26      513.09      6.72 o 
   3   4   1      968.29     1004.47     11.31 o 
   4   4   1      482.52      491.65      7.40 o 
   5   4   1       62.42       53.36      4.69 o 
   6   4   1      505.35      481.88     22.79 o 
   7   4   1       37.40       38.29      5.74 o 
   8   4   1       24.53       40.46      6.09 o 
  -5   5   1        4.45       11.43      7.27 o 
  -4   5   1      508.69      495.38     20.16 o 
  -3   5   1       10.50       13.05      3.35 o 
  -2   5   1      153.14      162.76      6.35 o 
  -1   5   1       23.88       24.69      2.41 o 
   0   5   1     1039.74     1077.98     14.79 o 
   1   5   1       10.11       13.73      2.13 o 
   2   5   1       92.15       94.51      3.35 o 
   3   5   1        5.26       10.40      1.64 o 
   4   5   1      618.05      622.54      7.88 o 
   5   5   1        0.90        8.67      2.43 o 
   6   5   1        2.74        7.61      3.34 o 
   7   5   1        1.14        8.29      7.11 o 
   8   5   1      188.57      198.53     12.04 o 
  -4   6   1       13.39       19.41      7.21 o 
  -3   6   1       15.99       10.53      4.77 o 
  -2   6   1       55.28       52.02      5.21 o 
  -1   6   1      218.82      243.26      7.98 o 
   0   6   1      119.73      122.41      6.03 o 
   1   6   1      108.30      107.22      4.51 o 
   2   6   1      516.26      521.30      8.60 o 
   3   6   1      346.04      351.91      6.58 o 
   4   6   1      636.69      653.69     12.17 o 
   5   6   1      174.03      174.62      6.52 o 
   6   6   1       32.28       31.89      5.93 o 
   7   6   1      188.96      186.02     12.71 o 
   8   6   1       33.46       83.33     10.13 o 
  -2   7   1       78.66       79.36      8.56 o 
  -1   7   1      229.06      196.48      8.75 o 
   0   7   1        6.25        3.79      3.45 o 
   1   7   1       22.58       24.50      3.80 o 
   2   7   1      373.95      381.14      8.20 o 
   3   7   1        0.81        2.99      2.92 o 
   4   7   1      201.46      198.14      7.14 o 
   5   7   1        6.00        4.03      4.51 o 
   6   7   1      231.00      257.50     11.12 o 
   7   7   1      749.93      677.97     23.20 o 
  -1   8   1       13.27        9.91      5.18 o 
   0   8   1        0.27        0.58      4.18 o 
   1   8   1       56.81       60.51      5.37 o 
   2   8   1       45.25       62.97      5.75 o 
   3   8   1       91.40      101.73      6.14 o 
   4   8   1      195.30      196.95     10.29 o 
   5   8   1      193.43      197.93      9.54 o 
   6   8   1      272.03      280.80     13.56 o 
   1   9   1      217.98      192.08     23.49 o 
   2   9   1       29.21       23.93      6.04 o 
   3   9   1       22.14       27.62      7.19 o 
   4   9   1       78.98       89.94      9.10 o 
   5   9   1      180.89      210.81     12.70 o 
  -4  -9   2        0.85        7.52      5.38 o 
  -3  -9   2       95.91       78.74      8.85 o 
  -2  -9   2        7.43        6.31      5.33 o 
  -6  -8   2       13.39       22.32      6.34 o 
  -5  -8   2      168.65      188.44     10.60 o 
  -4  -8   2        0.20        0.63      3.88 o 
  -3  -8   2       48.83       51.91      5.27 o 
  -2  -8   2      300.72      289.42     10.55 o 
  -1  -8   2       36.35       39.00      4.89 o 
   0  -8   2        0.39        0.08      4.14 o 
   1  -8   2       32.05       30.29      5.91 o 
  -7  -7   2      164.72      187.24     12.12 o 
  -6  -7   2        2.57        8.14      4.85 o 
  -5  -7   2      441.73      421.74     10.66 o 
  -4  -7   2        0.23       -2.91      2.91 o 
  -3  -7   2        2.35        2.28      3.03 o 
  -2  -7   2      232.07      242.28      7.06 o 
  -1  -7   2      118.61      126.02      5.83 o 
   0  -7   2       81.30       83.22      5.67 o 
   1  -7   2       19.71       18.37      4.28 o 
   2  -7   2      606.28      557.42     14.88 o 
  -8  -6   2        0.01        5.16     10.95 o 
  -7  -6   2      335.85      330.71     17.24 o 
  -6  -6   2       16.71       21.39      5.54 o 
  -5  -6   2      124.67      131.48      6.20 o 
  -4  -6   2       48.42       47.03      4.45 o 
  -3  -6   2      593.29      549.00      9.97 o 
  -2  -6   2       15.81       20.83      2.98 o 
  -1  -6   2       24.09       27.43      3.35 o 
   0  -6   2      180.61      183.04      6.03 o 
   1  -6   2        6.92       22.55      3.22 o 
   2  -6   2       14.31       15.84      3.95 o 
   3  -6   2       20.93       16.08      4.58 o 
   4  -6   2       13.51       15.36      5.69 o 
  -8  -5   2       23.52       49.55     18.15 o 
  -7  -5   2      376.27      365.74     15.73 o 
  -6  -5   2       26.04       19.22      4.44 o 
  -5  -5   2      312.90      309.03     10.80 o 
  -4  -5   2      372.09      356.78      7.10 o 
  -3  -5   2      674.89      671.81     10.99 o 
  -2  -5   2       34.61       41.02      3.27 o 
  -1  -5   2       20.76       25.18      2.87 o 
   0  -5   2      249.54      250.53      7.77 o 
   1  -5   2      132.29      136.12      4.44 o 
   2  -5   2      185.58      187.15      6.57 o 
   3  -5   2        1.82        2.61      3.62 o 
   4  -5   2      133.60      133.17      7.58 o 
   5  -5   2      266.35      252.77     15.87 o 
  -8  -4   2       47.89       39.35     11.80 o 
  -7  -4   2      257.60      274.40     10.66 o 
  -6  -4   2        2.29        0.37      3.17 o 
  -5  -4   2        0.51        1.09      2.38 o 
  -4  -4   2      232.65      262.76      5.75 o 
  -3  -4   2      245.38      256.49      4.61 o 
  -2  -4   2      162.86      178.61      3.84 o 
  -1  -4   2      904.92      910.39     13.71 o 
   0  -4   2       12.49       13.65      1.88 o 
   1  -4   2       71.43       72.03      2.53 o 
   2  -4   2       46.17       45.33      2.75 o 
   3  -4   2      128.59      146.92      7.74 o 
   4  -4   2        0.12       51.13      7.57 o 
   5  -4   2        1.19        3.67      6.21 o 
  -8  -3   2       16.60       26.46      6.25 o 
  -7  -3   2      131.85      142.01      8.87 o 
  -6  -3   2       90.26       93.56      5.66 o 
  -5  -3   2      487.95      487.89      9.76 o 
  -4  -3   2       15.58       14.86      1.91 o 
  -3  -3   2      116.08      107.36      2.57 o 
  -2  -3   2      136.46      131.11      2.95 o 
  -1  -3   2      138.14      140.06      3.92 o 
   0  -3   2      272.19      252.45      4.44 o 
   1  -3   2      106.03      108.84      3.35 o 
   2  -3   2      221.06      220.01      4.20 o 
   3  -3   2     4937.00     4999.37     59.46 o 
   4  -3   2       45.12       49.26      4.28 o 
   5  -3   2        1.75        0.06      5.60 o 
   6  -3   2       75.09       88.87     10.05 o 
  -8  -2   2       61.09       51.15      8.59 o 
  -7  -2   2       17.66       15.57      4.09 o 
  -6  -2   2      460.00      463.85     10.04 o 
  -5  -2   2      186.90      181.12      4.83 o 
  -4  -2   2        6.53        7.80      1.90 o 
  -3  -2   2      196.12      204.36      3.61 o 
  -2  -2   2       29.58       28.58      1.22 o 
  -1  -2   2      232.88      234.61      2.95 o 
   0  -2   2     1905.16     1953.93     14.74 o 
   1  -2   2     2336.42     2340.86     16.89 o 
   2  -2   2     2862.15     3112.12     27.87 o 
   3  -2   2      621.83      624.93      7.73 o 
   4  -2   2       16.71       12.71      2.05 o 
   5  -2   2       86.14       96.07      5.93 o 
   6  -2   2       11.16       12.50      5.37 o 
   7  -2   2       67.43       65.14      7.33 o 
  -8  -1   2        7.73       17.24     10.13 o 
  -7  -1   2      192.50      202.88      8.83 o 
  -6  -1   2       51.93       60.58      4.70 o 
  -5  -1   2      305.74      316.56      6.11 o 
  -4  -1   2      223.10      237.29      4.77 o 
  -3  -1   2      181.92      169.42      3.67 o 
  -2  -1   2        3.74        4.26      0.87 o 
  -1  -1   2      557.83      554.26      4.58 o 
   0  -1   2       13.23       11.02      0.78 o 
   1  -1   2     1625.51     1655.41     11.03 o 
   2  -1   2      231.96      238.08      2.98 o 
   3  -1   2      106.91      111.27      2.55 o 
   4  -1   2      327.14      330.96      6.15 o 
   5  -1   2     1314.15     1327.97     18.27 o 
   6  -1   2        0.00        6.30      3.99 o 
   7  -1   2        7.01        3.70      5.09 o 
  -7   0   2      118.20      138.75     10.69 o 
  -6   0   2       95.40      104.39      6.11 o 
  -5   0   2       54.91       59.92      2.97 o 
  -4   0   2      147.30      147.01      5.60 o 
  -3   0   2       68.73       73.98      2.44 o 
  -2   0   2       16.30       11.40      0.95 o 
  -1   0   2     2968.75     3069.55     21.82 o 
   0   0   2      106.87       95.79      1.05 o 
   1   0   2     1504.21     1520.26     10.90 o 
   2   0   2     1387.35     1421.70     12.29 o 
   3   0   2      667.35      650.27      7.27 o 
   4   0   2       90.59      108.52      3.31 o 
   5   0   2      544.60      561.42     10.67 o 
   6   0   2       34.94       35.93      3.78 o 
   7   0   2       32.34       30.90      4.95 o 
   8   0   2       12.64       15.38     10.46 o 
  -7   1   2       30.68       35.25      8.76 o 
  -6   1   2       71.57       86.90      7.12 o 
  -5   1   2        3.54        1.83      3.08 o 
  -4   1   2       16.07       16.29      2.01 o 
  -3   1   2      549.87      570.61      7.42 o 
  -2   1   2       44.35       60.00      1.65 o 
  -1   1   2     3159.80     3142.41     20.76 o 
   0   1   2       86.53       86.14      1.51 o 
   1   1   2     1272.57     1332.07     10.31 o 
   2   1   2       21.13       21.95      1.21 o 
   3   1   2     1871.27     1969.52     18.44 o 
   4   1   2      242.10      265.27      4.98 o 
   5   1   2        7.77        6.72      1.92 o 
   6   1   2      106.55      116.37      4.72 o 
   7   1   2      375.28      401.15     10.10 o 
   8   1   2      333.07      318.04     15.28 o 
  -7   2   2        0.10       -1.93      5.77 o 
  -6   2   2       29.37       18.90      5.16 o 
  -5   2   2       18.38       19.38      3.64 o 
  -4   2   2        3.91        4.86      2.14 o 
  -3   2   2       33.43       33.25      2.15 o 
  -2   2   2       22.69       24.16      2.60 o 
  -1   2   2     1536.28     1618.24     12.10 o 
   0   2   2       24.51       21.32      1.34 o 
   1   2   2     4396.05     4741.59     32.57 o 
   2   2   2      271.19      286.52      3.87 o 
   3   2   2    10716.42    11906.63    106.54 o 
   4   2   2      168.75      160.49      3.92 o 
   5   2   2       89.57       85.28      3.34 o 
   6   2   2        1.23        2.88      2.27 o 
   7   2   2      131.91      159.54      7.22 o 
   8   2   2       12.73       23.89      5.42 o 
  -6   3   2       38.83       41.73      7.26 o 
  -5   3   2       19.91       22.68      5.77 o 
  -4   3   2      287.59      302.70      9.09 o 
  -3   3   2      295.10      283.25     10.14 o 
  -2   3   2     1070.91     1187.72     13.64 o 
  -1   3   2       23.03       30.06      1.72 o 
   0   3   2      334.85      335.89      4.82 o 
   1   3   2      948.78      958.05      8.66 o 
   2   3   2     2703.92     3300.32     25.32 o 
   3   3   2      488.48      531.19      5.65 o 
   4   3   2       47.43       42.90      2.07 o 
   5   3   2      544.88      567.13      8.32 o 
   6   3   2      944.89      926.79     17.98 o 
   7   3   2      238.95      235.76      7.17 o 
   8   3   2       18.22       21.01      5.54 o 
  -5   4   2       11.89        8.44      5.54 o 
  -4   4   2       13.19       14.95      4.59 o 
  -3   4   2     2131.61     2110.27     27.80 o 
  -2   4   2        4.20        4.18      2.03 o 
  -1   4   2       17.18       18.12      2.04 o 
   0   4   2       97.98       90.81      3.84 o 
   1   4   2     1042.92     1036.76     11.01 o 
   2   4   2      228.43      213.43      3.99 o 
   3   4   2     1206.04     1282.86     14.64 o 
   4   4   2      162.78      158.24      3.84 o 
   5   4   2      578.70      616.77     14.96 o 
   6   4   2       64.76       65.80      4.76 o 
   7   4   2        4.30        5.38      3.89 o 
   8   4   2       10.90       15.49      5.24 o 
  -5   5   2       29.29       24.00      7.98 o 
  -4   5   2       16.83       58.36      9.35 o 
  -3   5   2        1.59        5.78      3.53 o 
  -2   5   2      187.96      211.83      8.20 o 
  -1   5   2      256.83      242.47      6.46 o 
   0   5   2      102.39      106.14      4.55 o 
   1   5   2      103.36      101.26      4.30 o 
   2   5   2      259.44      272.21      4.92 o 
   3   5   2      279.17      266.44      4.83 o 
   4   5   2      366.26      342.37      6.13 o 
   5   5   2      236.15      248.77      6.86 o 
   6   5   2      116.79      110.62      6.00 o 
   7   5   2      134.56      120.62     12.18 o 
   8   5   2      498.19      464.42     16.32 o 
  -4   6   2        5.80       13.83      7.96 o 
  -3   6   2       22.69       16.43      5.20 o 
  -2   6   2        1.29        9.78      3.97 o 
  -1   6   2      486.44      478.55     10.90 o 
   0   6   2      317.43      319.54      7.79 o 
   1   6   2       24.09       17.50      3.06 o 
   2   6   2      167.64      169.86      6.15 o 
   3   6   2       73.80       85.65      3.67 o 
   4   6   2      467.59      499.69     10.25 o 
   5   6   2       32.03       38.37      4.32 o 
   6   6   2       54.16       50.65      5.44 o 
   7   6   2       78.05       97.72      8.60 o 
   8   6   2      647.65      635.24     19.38 o 
  -2   7   2       22.92       24.74      5.46 o 
  -1   7   2        1.72       13.24      4.30 o 
   0   7   2       19.07       13.97      4.09 o 
   1   7   2      118.75      120.11      5.67 o 
   2   7   2      419.46      413.62     12.31 o 
   3   7   2       16.08       39.39      4.04 o 
   4   7   2      253.62      247.08      9.64 o 
   5   7   2      118.44      121.07      8.23 o 
   6   7   2      335.83      323.69     13.41 o 
   7   7   2        0.84       34.66     10.35 o 
  -1   8   2        4.36        5.90      5.03 o 
   0   8   2        3.51       -2.85      4.91 o 
   1   8   2       39.66       51.89      5.08 o 
   2   8   2      462.84      458.91     24.01 o 
   3   8   2       15.40       20.80      4.77 o 
   4   8   2       67.53       66.93      6.74 o 
   5   8   2        4.39        7.52      4.64 o 
   6   8   2      783.72      789.05     22.95 o 
   1   9   2        4.00        9.23      7.26 o 
   2   9   2       86.17       80.81      7.69 o 
   3   9   2       51.99       52.04      8.90 o 
   4   9   2      241.86      263.86     14.08 o 
   5   9   2        4.94       31.42      6.87 o 
  -4  -9   3      213.18      190.07     13.54 o 
  -3  -9   3       97.12       90.44      9.53 o 
  -2  -9   3       38.74       35.91      7.45 o 
  -6  -8   3       63.15       72.84      8.48 o 
  -5  -8   3       76.10       87.42      7.75 o 
  -4  -8   3      228.32      253.74      9.78 o 
  -3  -8   3       10.03       16.97      4.60 o 
  -2  -8   3       68.10       68.18      5.95 o 
  -1  -8   3      214.29      221.23      8.82 o 
   0  -8   3       63.54       72.68      6.37 o 
   1  -8   3        4.51        4.01      4.96 o 
  -7  -7   3       19.76       18.19      6.16 o 
  -6  -7   3      288.21      284.56     12.11 o 
  -5  -7   3      253.10      247.19     10.20 o 
  -4  -7   3       39.19       45.34      5.07 o 
  -3  -7   3       10.83        7.99      3.25 o 
  -2  -7   3      726.64      704.50     11.95 o 
  -1  -7   3      300.68      279.74      9.37 o 
   0  -7   3      138.73      131.62      6.36 o 
   1  -7   3        2.55        3.50      3.63 o 
   2  -7   3      134.78      131.59      8.50 o 
  -8  -6   3        0.02        1.08     12.34 o 
  -7  -6   3      317.82      332.73     14.61 o 
  -6  -6   3      238.98      244.04     17.80 o 
  -5  -6   3      292.24      304.33     12.08 o 
  -4  -6   3      136.13      147.13      5.71 o 
  -3  -6   3      164.80      154.08      5.76 o 
  -2  -6   3      350.44      364.39      7.78 o 
  -1  -6   3        9.34        9.08      2.52 o 
   0  -6   3      185.50      171.76      8.90 o 
   1  -6   3       86.07       83.63      5.02 o 
   2  -6   3        1.30        8.66      3.96 o 
   3  -6   3        4.13        5.14      4.22 o 
   4  -6   3        6.51        0.83      5.45 o 
  -8  -5   3      297.31      300.08     19.03 o 
  -7  -5   3      306.04      327.28     24.13 o 
  -6  -5   3      212.61      217.92      9.57 o 
  -5  -5   3      115.82      111.13      5.90 o 
  -4  -5   3       70.10       68.66      4.23 o 
  -3  -5   3     1012.38     1015.99     12.09 o 
  -2  -5   3       36.30       33.43      3.61 o 
  -1  -5   3        4.91        7.63      2.45 o 
   0  -5   3       26.73       25.67      3.16 o 
   1  -5   3        0.61        0.16      2.14 o 
   2  -5   3       90.75       91.36      4.83 o 
   3  -5   3       17.99       22.65      4.34 o 
   4  -5   3      322.67      329.86     12.24 o 
  -8  -4   3      129.09      116.42     10.76 o 
  -7  -4   3      321.35      322.75     13.34 o 
  -6  -4   3        0.01        1.55      3.28 o 
  -5  -4   3       18.37       18.17      2.98 o 
  -4  -4   3      138.65      143.87      3.90 o 
  -3  -4   3      649.64      644.59      8.07 o 
  -2  -4   3      325.34      333.85      5.88 o 
  -1  -4   3      260.90      264.49      6.84 o 
   0  -4   3       29.93       26.06      2.10 o 
   1  -4   3        4.61        6.13      1.66 o 
   2  -4   3      141.03      150.98      4.48 o 
   3  -4   3       10.28        6.94      3.04 o 
   4  -4   3     1377.53     1322.12     26.72 o 
   5  -4   3        0.70        0.82      6.34 o 
  -8  -3   3       55.20       75.78      8.08 o 
  -7  -3   3      260.49      263.62     10.57 o 
  -6  -3   3        1.03        0.50      3.00 o 
  -5  -3   3     1331.77     1296.44     19.56 o 
  -4  -3   3      575.59      576.13      8.52 o 
  -3  -3   3      175.19      164.19      3.58 o 
  -2  -3   3       25.34       27.67      1.79 o 
  -1  -3   3      200.02      205.92      3.73 o 
   0  -3   3       76.88       74.10      2.90 o 
   1  -3   3        5.32        5.77      1.36 o 
   2  -3   3      277.74      257.01      4.65 o 
   3  -3   3        0.45       24.45      3.11 o 
   4  -3   3       52.23       55.96      4.47 o 
   5  -3   3       18.93       18.91      4.76 o 
   6  -3   3      202.69      209.48     13.84 o 
  -8  -2   3        1.21        4.59      6.14 o 
  -7  -2   3       29.12       27.80      4.42 o 
  -6  -2   3       14.41       35.95      4.06 o 
  -5  -2   3      550.96      546.77      8.56 o 
  -4  -2   3        2.13        3.10      1.65 o 
  -3  -2   3       73.43       78.33      2.17 o 
  -2  -2   3        3.32       -0.32      0.84 o 
  -1  -2   3      252.89      254.99      3.02 o 
   0  -2   3     1207.25     1232.08      9.40 o 
   1  -2   3     1288.28     1344.40     11.36 o 
   2  -2   3     1693.73     1705.79     16.82 o 
   3  -2   3       57.94       60.64      2.41 o 
   4  -2   3        2.03        1.92      1.98 o 
   5  -2   3        0.86        3.83      3.40 o 
   6  -2   3      123.07      130.84      9.52 o 
   7  -2   3        2.78        9.70      6.53 o 
  -8  -1   3        0.65        8.14      6.57 o 
  -7  -1   3     1061.86     1077.89     21.59 o 
  -6  -1   3       74.85       83.86      5.27 o 
  -5  -1   3      814.93      814.90     12.56 o 
  -4  -1   3       71.36       74.30      2.92 o 
  -3  -1   3       10.96       15.12      1.39 o 
  -2  -1   3       28.69       28.86      1.36 o 
  -1  -1   3        3.03        3.33      0.87 o 
   0  -1   3      403.31      390.83      3.27 o 
   1  -1   3      512.31      518.33      3.98 o 
   2  -1   3     1058.89     1033.37      8.95 o 
   3  -1   3        5.58        4.06      1.26 o 
   4  -1   3      638.67      640.54      7.75 o 
   5  -1   3      564.10      549.14      9.97 o 
   6  -1   3      184.80      192.95      9.25 o 
   7  -1   3        7.55        8.24      5.28 o 
  -7   0   3      424.57      420.56     16.80 o 
  -6   0   3        2.65        7.42      3.58 o 
  -5   0   3       23.10       27.13      2.67 o 
  -4   0   3       83.60       85.31      2.63 o 
  -3   0   3      197.37      177.07      2.95 o 
  -2   0   3       25.72       32.91      1.33 o 
  -1   0   3      722.74      746.26      5.64 o 
   0   0   3        3.11        5.67      0.54 o 
   1   0   3     3108.24     3166.26     21.02 o 
   2   0   3      605.68      631.28      6.10 o 
   3   0   3      257.86      261.48      4.08 o 
   4   0   3     1176.87     1183.45     13.13 o 
   5   0   3      268.34      304.86      7.21 o 
   6   0   3       90.59      103.67      5.44 o 
   7   0   3       16.99       13.51      5.61 o 
   8   0   3       35.36       31.96      8.83 o 
  -7   1   3       82.86       77.21      9.07 o 
  -6   1   3       38.57       48.95      5.27 o 
  -5   1   3        0.56       -2.23      2.23 o 
  -4   1   3        7.33        9.12      1.72 o 
  -3   1   3     1036.43     1029.29     10.47 o 
  -2   1   3       65.89       82.07      2.01 o 
  -1   1   3     1450.88     1489.58     10.90 o 
   0   1   3     1485.28     1488.82     11.69 o 
   1   1   3       19.73       25.83      0.81 o 
   2   1   3      674.35      695.76      6.92 o 
   3   1   3       83.91       83.86      2.44 o 
   4   1   3     1689.65     1795.48     17.58 o 
   5   1   3       15.26       15.79      1.93 o 
   6   1   3      474.30      492.08      8.13 o 
   7   1   3      280.19      304.92      8.58 o 
   8   1   3        3.50       29.74      6.39 o 
  -7   2   3       19.21       20.60      7.12 o 
  -6   2   3        2.02        3.56      4.57 o 
  -5   2   3      161.56      161.15      8.59 o 
  -4   2   3        2.61        1.24      2.21 o 
  -3   2   3       84.95       90.93      4.41 o 
  -2   2   3      722.64      742.63      8.57 o 
  -1   2   3     5201.28     5663.07     40.60 o 
   0   2   3        1.70        4.41      0.94 o 
   1   2   3     1262.33     1333.31     10.31 o 
   2   2   3        5.34        4.45      0.80 o 
   3   2   3      464.27      471.90      6.10 o 
   4   2   3        1.06       -0.87      1.61 o 
   5   2   3        3.09        1.12      1.51 o 
   6   2   3      209.21      230.57      5.65 o 
   7   2   3      317.62      332.29      9.68 o 
   8   2   3       99.87       99.10      8.54 o 
  -6   3   3        9.81       11.43      5.57 o 
  -5   3   3      118.89      126.41      8.29 o 
  -4   3   3      110.29      128.67      6.36 o 
  -3   3   3       52.07       52.20      5.31 o 
  -2   3   3     1659.23     1749.90     19.47 o 
  -1   3   3      224.04      233.24      4.36 o 
   0   3   3       92.23       95.14      2.96 o 
   1   3   3      712.35      697.34      7.08 o 
   2   3   3     4414.37     4924.82     38.00 o 
   3   3   3      212.85      202.48      3.23 o 
   4   3   3      215.86      220.91      3.82 o 
   5   3   3      491.31      483.44      8.39 o 
   6   3   3        6.55       17.53      2.69 o 
   7   3   3      122.54      128.26      5.86 o 
   8   3   3      102.19       97.07      7.91 o 
  -5   4   3       51.02       57.22      6.97 o 
  -4   4   3        0.10       -3.04      3.94 o 
  -3   4   3       57.44      111.25      9.31 o 
  -2   4   3       60.48       61.67      2.95 o 
  -1   4   3       56.51       50.77      3.02 o 
   0   4   3      193.47      211.55      5.07 o 
   1   4   3      173.02      173.00      4.19 o 
   2   4   3      294.80      314.88      4.69 o 
   3   4   3      634.09      649.29      7.82 o 
   4   4   3      108.48      113.03      2.99 o 
   5   4   3     1225.14     1215.23     16.98 o 
   6   4   3       21.75       30.57      3.72 o 
   7   4   3       94.35       81.53      6.77 o 
   8   4   3       16.95       24.84      5.34 o 
  -5   5   3       61.55       41.65      8.63 o 
  -4   5   3       52.66       37.05      6.10 o 
  -3   5   3      108.21      108.74      7.47 o 
  -2   5   3       87.22       93.51      5.82 o 
  -1   5   3       95.39       99.03      4.23 o 
   0   5   3       34.42       29.17      2.84 o 
   1   5   3      601.94      595.73      9.13 o 
   2   5   3      136.77      141.75      3.71 o 
   3   5   3      157.36      156.81      3.78 o 
   4   5   3       64.84       92.47      3.29 o 
   5   5   3      227.91      270.38      7.69 o 
   6   5   3       42.53       51.02      4.61 o 
   7   5   3      357.92      364.79     15.18 o 
   8   5   3       53.69       63.14      7.87 o 
  -4   6   3       13.46       19.55      6.52 o 
  -3   6   3       29.83       33.01      6.59 o 
  -2   6   3       11.63        8.60      4.09 o 
  -1   6   3      345.91      346.18      9.29 o 
   0   6   3        5.47       23.91      3.43 o 
   1   6   3       27.38       23.13      3.13 o 
   2   6   3        0.59        2.14      2.18 o 
   3   6   3      518.89      499.62      7.83 o 
   4   6   3      498.08      419.16      8.28 o 
   5   6   3        0.14       -2.48      2.92 o 
   6   6   3      101.14      112.76      7.04 o 
   7   6   3      476.18      456.25     15.34 o 
   8   6   3      118.16      147.18     11.00 o 
  -2   7   3       23.26       29.11      5.84 o 
  -1   7   3      286.49      314.25     11.17 o 
   0   7   3       22.95       31.83      4.27 o 
   1   7   3      109.67      119.27      6.78 o 
   2   7   3       13.35       26.58      2.96 o 
   3   7   3      909.73      858.60     14.27 o 
   4   7   3      155.15      160.12      9.62 o 
   5   7   3       57.50       68.44      6.21 o 
   6   7   3       37.89       66.14      7.22 o 
   7   7   3      472.30      514.51     31.02 o 
  -1   8   3        6.81        7.31      5.32 o 
   0   8   3       11.80       13.84      4.70 o 
   1   8   3      134.06      139.24      7.10 o 
   2   8   3       42.82       61.18      5.53 o 
   3   8   3       31.86       30.44      5.19 o 
   4   8   3        3.49        1.31      4.79 o 
   5   8   3      426.88      417.93     13.97 o 
   6   8   3      413.18      448.21     17.48 o 
   2   9   3       29.73       29.42      6.36 o 
   3   9   3       66.87       56.21      7.09 o 
   4   9   3        9.31       19.38      6.55 o 
   5   9   3      399.69      392.13     16.69 o 
  -4  -9   4      275.46      283.43     14.48 o 
  -3  -9   4       12.76       12.06      6.54 o 
  -2  -9   4       42.30       40.56      7.08 o 
  -6  -8   4        8.71        2.74      6.08 o 
  -5  -8   4       41.75       49.60      6.49 o 
  -4  -8   4      322.92      356.58     11.42 o 
  -3  -8   4        0.45        4.91      4.11 o 
  -2  -8   4       63.10       59.67      5.71 o 
  -1  -8   4      247.52      226.77     10.77 o 
   0  -8   4      271.38      251.76     13.87 o 
   1  -8   4       13.42       17.24      5.80 o 
  -7  -7   4       14.25       17.85      6.30 o 
  -6  -7   4      851.30      863.75     21.76 o 
  -5  -7   4        8.31       18.58      4.35 o 
  -4  -7   4      414.36      426.12     13.10 o 
  -3  -7   4        2.06        5.29      3.14 o 
  -2  -7   4       32.14       30.33      4.55 o 
  -1  -7   4        0.01        2.33      3.43 o 
   0  -7   4      171.55      162.75      6.98 o 
   1  -7   4       28.41       23.44      4.22 o 
   2  -7   4        0.36        0.70      4.19 o 
  -7  -6   4      259.17      264.75     13.24 o 
  -6  -6   4      716.80      674.70     18.23 o 
  -5  -6   4        0.06        4.79      3.21 o 
  -4  -6   4       54.86       58.77      4.66 o 
  -3  -6   4      128.79      128.08      5.98 o 
  -2  -6   4     1083.44     1056.87     17.18 o 
  -1  -6   4       39.42       42.01      3.82 o 
   0  -6   4      171.42      173.70      6.97 o 
   1  -6   4        6.41        9.60      3.18 o 
   2  -6   4       12.49       20.33      4.35 o 
   3  -6   4        0.06        1.80      4.46 o 
  -8  -5   4       36.49       47.47     11.02 o 
  -7  -5   4       13.21       34.44      6.34 o 
  -6  -5   4      550.44      525.32     17.25 o 
  -5  -5   4      236.87      247.50      9.48 o 
  -4  -5   4        0.33       -0.95      2.93 o 
  -3  -5   4       64.39       75.25      4.26 o 
  -2  -5   4      822.00      812.91     13.54 o 
  -1  -5   4        0.33       -2.08      2.08 o 
   0  -5   4       24.61       24.22      2.76 o 
   1  -5   4       18.13       22.13      3.28 o 
   2  -5   4      150.95      148.80      5.85 o 
   3  -5   4      142.15      133.01      7.50 o 
   4  -5   4      136.98      133.22      8.38 o 
  -8  -4   4      380.95      388.72     23.30 o 
  -7  -4   4       76.91       70.74      6.46 o 
  -6  -4   4      139.70      137.33      6.85 o 
  -5  -4   4       71.31       72.79      5.21 o 
  -4  -4   4     1830.77     1815.64     24.01 o 
  -3  -4   4        1.72        5.80      1.59 o 
  -2  -4   4      395.59      408.36      6.66 o 
  -1  -4   4      208.98      207.12      4.89 o 
   0  -4   4       78.68       77.18      3.94 o 
   1  -4   4       59.33       66.41      2.92 o 
   2  -4   4       61.54       64.94      3.20 o 
   3  -4   4       43.66       48.58      4.12 o 
   4  -4   4        1.48       20.71      4.58 o 
   5  -4   4       83.85       73.73      7.91 o 
  -8  -3   4      314.00      282.52     17.15 o 
  -7  -3   4       57.82       68.77      6.09 o 
  -6  -3   4       73.03       69.53      5.26 o 
  -5  -3   4      384.84      411.98      8.01 o 
  -4  -3   4     2143.94     2160.34     22.69 o 
  -3  -3   4      477.89      462.62      6.73 o 
  -2  -3   4        3.76        1.56      1.42 o 
  -1  -3   4      347.34      358.82      4.74 o 
   0  -3   4       59.61       56.08      2.37 o 
   1  -3   4        2.40        0.54      1.37 o 
   2  -3   4      128.30      132.65      3.45 o 
   3  -3   4      129.13      142.71      4.72 o 
   4  -3   4        8.77        6.06      3.55 o 
   5  -3   4       81.27       79.04      6.02 o 
   6  -3   4      133.05      151.64     10.81 o 
  -8  -2   4        9.36        6.05      6.36 o 
  -7  -2   4        2.40       -2.38      5.38 o 
  -6  -2   4     2713.61     2651.23     36.53 o 
  -5  -2   4      182.85      189.99      5.23 o 
  -4  -2   4      384.17      380.57      7.53 o 
  -3  -2   4        0.16       -0.32      1.17 o 
  -2  -2   4      128.22      118.05      2.13 o 
  -1  -2   4      113.53      114.21      2.31 o 
   0  -2   4     2200.62     2234.91     16.01 o 
   1  -2   4      196.31      222.41      2.89 o 
   2  -2   4      167.86      160.54      3.64 o 
   3  -2   4       12.72        5.19      1.68 o 
   4  -2   4        5.20        4.34      1.88 o 
   5  -2   4       50.71       58.56      4.97 o 
   6  -2   4       77.59       86.01      9.56 o 
   7  -2   4       52.94       65.34      8.96 o 
  -8  -1   4        6.99       21.62     10.44 o 
  -7  -1   4      189.27      231.32     11.60 o 
  -6  -1   4      960.82      947.53     15.39 o 
  -5  -1   4      384.93      397.28      6.54 o 
  -4  -1   4       69.80       77.37      2.79 o 
  -3  -1   4       36.40       44.00      1.74 o 
  -2  -1   4     1967.79     1997.68     14.64 o 
  -1  -1   4        6.72        4.28      0.94 o 
   0  -1   4        1.04       -0.84      0.84 o 
   1  -1   4      645.56      632.30      5.16 o 
   2  -1   4     1530.68     1646.18     12.98 o 
   3  -1   4       84.80       96.92      2.68 o 
   4  -1   4      542.90      529.48      6.73 o 
   5  -1   4        1.71        3.48      3.81 o 
   6  -1   4      464.46      433.83     23.04 o 
   7  -1   4        5.08        3.38      5.22 o 
  -7   0   4      184.45      191.95     12.32 o 
  -6   0   4       52.52       60.08      5.02 o 
  -5   0   4      108.53      105.13      5.04 o 
  -4   0   4        1.55        0.47      1.97 o 
  -3   0   4      262.66      250.23      3.84 o 
  -2   0   4      343.48      346.89      3.83 o 
  -1   0   4      962.98      939.82      7.29 o 
   0   0   4      248.66      249.37      2.38 o 
   1   0   4     1427.96     1450.29      9.80 o 
   2   0   4     1859.63     1949.94     15.05 o 
   3   0   4       12.28       12.43      1.43 o 
   4   0   4      737.06      730.40     10.09 o 
   5   0   4      501.48      507.55     11.48 o 
   6   0   4       83.86       85.29      5.07 o 
   7   0   4        9.06       15.57      4.81 o 
  -7   1   4       88.57       84.20      8.26 o 
  -6   1   4        6.59        3.40      3.79 o 
  -5   1   4        1.18        3.16      2.86 o 
  -4   1   4      658.02      680.72      9.59 o 
  -3   1   4     1219.96     1181.93     13.03 o 
  -2   1   4       13.60       11.23      1.20 o 
  -1   1   4       27.22       31.91      1.40 o 
   1   1   4       12.63       12.10      0.79 o 
   2   1   4       17.34       16.57      1.00 o 
   3   1   4      195.21      196.65      3.63 o 
   4   1   4      722.68      722.21      8.19 o 
   5   1   4       22.60       25.41      2.17 o 
   6   1   4      518.64      528.02      8.42 o 
   7   1   4       28.97       35.58      4.36 o 
   8   1   4      213.83      215.28     12.26 o 
  -7   2   4       21.05       16.77      7.46 o 
  -6   2   4       39.96       39.72      5.99 o 
  -5   2   4      378.05      373.40     11.69 o 
  -4   2   4      120.56      127.40      5.46 o 
  -3   2   4       78.98       73.56      4.82 o 
  -2   2   4      164.91      175.75      4.84 o 
  -1   2   4     3910.37     4004.59     34.89 o 
   0   2   4       72.88       88.49      2.00 o 
   1   2   4     1772.90     1837.97     12.50 o 
   2   2   4      381.20      403.77      4.00 o 
   3   2   4      139.82      166.61      2.67 o 
   4   2   4       14.97       14.75      1.63 o 
   5   2   4       49.40       51.43      2.47 o 
   6   2   4      517.96      502.16      7.81 o 
   7   2   4        3.58        5.37      3.13 o 
   8   2   4       74.22       90.16      8.38 o 
  -6   3   4      396.41      357.21     14.41 o 
  -5   3   4      169.76      181.02      9.71 o 
  -4   3   4        0.30       -3.20      3.20 o 
  -3   3   4       95.25       96.38      5.24 o 
  -2   3   4       17.26       27.81      5.70 o 
  -1   3   4     1150.20     1152.17     12.76 o 
   0   3   4      395.04      405.94      5.32 o 
   1   3   4       28.33       41.78      1.69 o 
   2   3   4     2126.42     2233.39     17.44 o 
   3   3   4      349.74      361.88      4.49 o 
   4   3   4      103.55      100.37      2.25 o 
   5   3   4        0.05        2.83      1.80 o 
   6   3   4      239.82      257.53      6.08 o 
   7   3   4        8.22       11.53      3.72 o 
   8   3   4       51.00       51.52      6.54 o 
  -5   4   4       70.21       74.95      8.57 o 
  -4   4   4        5.97        2.93      4.29 o 
  -3   4   4       39.33       51.10      5.01 o 
  -2   4   4       15.25       16.28      2.31 o 
  -1   4   4       31.24       30.78      2.42 o 
   0   4   4       89.16       96.86      3.63 o 
   1   4   4       38.85       47.63      2.53 o 
   2   4   4       82.31       92.63      2.78 o 
   3   4   4      617.25      656.18      8.07 o 
   4   4   4      435.10      452.44      6.74 o 
   5   4   4      443.07      431.54      7.65 o 
   6   4   4        0.15        2.51      3.19 o 
   7   4   4       75.01       88.36      7.05 o 
   8   4   4      198.78      223.44     12.82 o 
  -4   5   4        6.07        1.15      5.04 o 
  -3   5   4      185.12      188.95      9.45 o 
  -2   5   4       19.76       27.75      4.17 o 
  -1   5   4      112.81      114.02      5.01 o 
   0   5   4       85.06       80.86      4.06 o 
   1   5   4      242.38      264.97      6.64 o 
   2   5   4      187.62      191.18      4.66 o 
   3   5   4       12.47       14.17      1.70 o 
   4   5   4      852.83      852.57     11.11 o 
   5   5   4      577.28      481.58     10.70 o 
   6   5   4        2.69        1.23      3.15 o 
   7   5   4       27.93       37.93      6.32 o 
   8   5   4       84.46      120.41     10.85 o 
  -4   6   4        8.16        2.40      6.83 o 
  -3   6   4      103.48      113.37     11.24 o 
  -2   6   4       38.74       33.42      4.93 o 
  -1   6   4        0.05       15.86      3.50 o 
   0   6   4     1430.19     1424.39     19.95 o 
   1   6   4       52.08       56.71      3.97 o 
   2   6   4       31.74       40.52      3.13 o 
   3   6   4      148.88      148.03      5.30 o 
   4   6   4       37.52       48.39      3.47 o 
   5   6   4        9.47        5.88      3.53 o 
   6   6   4      249.73      245.38     10.42 o 
   7   6   4      403.77      434.70     17.13 o 
   8   6   4      132.35      189.34     16.58 o 
  -2   7   4        0.94        3.22      5.18 o 
  -1   7   4      473.54      485.52     12.49 o 
   0   7   4        5.52        9.01      3.68 o 
   1   7   4      104.18      110.11      5.48 o 
   2   7   4       39.71       39.61      3.57 o 
   3   7   4      379.15      376.57     13.94 o 
   4   7   4        0.32        3.60      3.97 o 
   5   7   4        0.04       -1.94      4.29 o 
   6   7   4      335.27      337.87     14.31 o 
   7   7   4      590.22      587.08     18.34 o 
  -1   8   4       52.76       48.18      9.63 o 
   0   8   4       42.02       40.48      5.57 o 
   1   8   4       67.42       64.39      8.11 o 
   2   8   4       32.14       37.45      4.97 o 
   3   8   4       17.93       15.49      4.02 o 
   4   8   4       19.80       20.75      5.74 o 
   5   8   4      235.26      225.27     15.15 o 
   6   8   4        1.61       26.64      5.74 o 
   2   9   4        4.52        9.27      5.13 o 
   3   9   4       20.82       37.21      6.99 o 
   4   9   4       69.22       68.79      7.80 o 
   5   9   4      804.25      796.17     19.85 o 
  -3  -9   5      175.98      194.82     12.69 o 
  -6  -8   5       18.46       23.82      7.61 o 
  -5  -8   5      735.63      725.31     16.49 o 
  -4  -8   5       48.28       60.74      5.73 o 
  -3  -8   5      159.51      154.61      8.62 o 
  -2  -8   5       30.51       25.09      4.56 o 
  -1  -8   5       54.72       59.53      6.06 o 
   0  -8   5       70.02       68.73      6.40 o 
  -7  -7   5        0.37       -5.12      5.12 o 
  -6  -7   5       31.60       44.78      6.50 o 
  -5  -7   5      553.57      596.11     14.07 o 
  -4  -7   5      233.98      238.42     10.36 o 
  -3  -7   5       28.12       40.16      4.49 o 
  -2  -7   5        0.58        2.73      3.23 o 
  -1  -7   5      387.72      400.63     12.42 o 
   0  -7   5       86.44       97.27      6.11 o 
   1  -7   5       45.52       50.16      5.15 o 
   2  -7   5        9.75        5.93      5.44 o 
  -7  -6   5      142.31      156.07     11.75 o 
  -6  -6   5      148.71      157.77      8.09 o 
  -5  -6   5      207.38      214.85      8.12 o 
  -4  -6   5      229.61      226.34      8.91 o 
  -3  -6   5        4.71        3.00      2.92 o 
  -2  -6   5      548.91      549.72     11.42 o 
  -1  -6   5      755.02      755.00     13.11 o 
   0  -6   5      120.16      129.10      6.03 o 
   1  -6   5        8.51        9.59      3.17 o 
   2  -6   5       23.94       22.78      4.45 o 
   3  -6   5       40.77       35.36      5.88 o 
  -8  -5   5        1.31       -2.24      6.29 o 
  -7  -5   5      382.41      379.67     25.58 o 
  -6  -5   5      376.47      367.71     11.98 o 
  -5  -5   5        1.57       -0.22      2.93 o 
  -4  -5   5      178.80      190.66      7.06 o 
  -3  -5   5      998.73      972.44     15.67 o 
  -2  -5   5      648.74      638.93     11.59 o 
  -1  -5   5       15.10       14.93      2.63 o 
   0  -5   5       24.95       21.50      2.47 o 
   1  -5   5       14.03       16.58      3.14 o 
   2  -5   5       58.13       63.96      4.54 o 
   3  -5   5      153.71      143.65      8.01 o 
   4  -5   5       60.73       55.68      6.54 o 
  -8  -4   5      196.65      191.98     13.48 o 
  -7  -4   5       58.02       55.02      6.21 o 
  -6  -4   5       98.05      107.04      6.69 o 
  -5  -4   5       78.37       81.36      5.01 o 
  -4  -4   5     2986.37     2983.04     41.95 o 
  -3  -4   5      854.90      862.57     11.53 o 
  -2  -4   5      776.29      784.59      9.47 o 
  -1  -4   5      224.43      221.44      4.95 o 
   0  -4   5      212.56      222.57      5.43 o 
   1  -4   5      525.64      527.67      9.37 o 
   2  -4   5       65.72       70.16      3.88 o 
   3  -4   5       62.60       62.74      4.50 o 
   4  -4   5      183.41      175.22      8.93 o 
   5  -4   5       43.17       51.91      9.41 o 
  -8  -3   5      165.72      157.88     12.01 o 
  -7  -3   5        1.73        3.68      4.81 o 
  -6  -3   5        5.57        3.70      3.22 o 
  -5  -3   5     4060.18     3926.01     47.35 o 
  -4  -3   5     2698.01     2683.87     29.14 o 
  -3  -3   5        0.04       -1.00      2.21 o 
  -2  -3   5        1.08        2.01      1.71 o 
  -1  -3   5       81.73       79.76      2.64 o 
   0  -3   5      454.67      405.34      5.78 o 
   1  -3   5      139.96      127.32      3.48 o 
   2  -3   5        3.96        3.48      1.46 o 
   3  -3   5        5.14        7.42      2.63 o 
   4  -3   5        2.48        2.85      3.01 o 
   5  -3   5      110.33      118.18      7.03 o 
   6  -3   5       54.22       53.62      7.77 o 
  -8  -2   5       18.23       25.44      6.65 o 
  -7  -2   5        0.59       -4.27      4.27 o 
  -5  -2   5      398.77      384.55      6.42 o 
  -4  -2   5      450.05      430.11      7.03 o 
  -3  -2   5       90.05       97.51      3.07 o 
  -2  -2   5       47.94       42.15      1.61 o 
  -1  -2   5      966.32     1006.88      8.34 o 
   0  -2   5     1864.49     1858.07     13.61 o 
   1  -2   5      334.84      354.13      3.96 o 
   2  -2   5       34.50       49.71      1.99 o 
   3  -2   5       87.04       93.92      2.71 o 
   4  -2   5       29.00       34.04      2.57 o 
   5  -2   5      119.21      125.14      6.87 o 
   6  -2   5        9.95       12.47      5.79 o 
   7  -2   5      265.94      250.81     15.03 o 
  -8  -1   5        0.24        2.47      5.88 o 
  -7  -1   5      204.93      212.28     10.17 o 
  -6  -1   5      989.69      976.21     19.59 o 
  -5  -1   5        5.79        9.44      1.64 o 
  -4  -1   5       62.55       70.04      2.64 o 
  -3  -1   5      259.81      253.38      3.96 o 
  -2  -1   5     4864.73     5044.48     37.98 o 
  -1  -1   5      141.53      146.81      2.09 o 
   0  -1   5      166.24      158.74      2.19 o 
   1  -1   5      862.39      886.67      6.62 o 
   2  -1   5     1279.36     1456.84     12.43 o 
   3  -1   5        0.60       -1.17      1.17 o 
   4  -1   5      101.85      101.33      3.10 o 
   5  -1   5       22.66       25.14      3.12 o 
   6  -1   5       14.62       34.97      5.67 o 
   7  -1   5       10.91        9.74      5.70 o 
  -7   0   5        0.21        3.86      5.80 o 
  -6   0   5      233.31      239.94      8.69 o 
  -5   0   5       30.21       23.86      3.27 o 
  -4   0   5       74.29       77.54      3.59 o 
  -3   0   5      166.56      184.86      4.13 o 
  -2   0   5     1125.70     1061.68      8.50 o 
  -1   0   5      222.68      199.39      2.64 o 
   0   0   5       74.85       66.65      1.38 o 
   1   0   5    13006.22    12839.16    103.01 o 
   2   0   5     2449.04     2503.73     17.27 o 
   3   0   5        2.76        2.08      1.26 o 
   4   0   5      136.65      135.24      3.58 o 
   5   0   5      615.68      573.67      9.81 o 
   6   0   5        0.36        1.36      3.14 o 
   7   0   5       55.33       63.52      6.46 o 
  -7   1   5        3.94        1.46      5.39 o 
  -6   1   5       50.06       41.80      5.81 o 
  -5   1   5      176.59      175.23      6.73 o 
  -4   1   5     2057.68     2026.94     23.40 o 
  -3   1   5      138.90      155.17      3.47 o 
  -2   1   5      181.24      167.88      3.20 o 
  -1   1   5      569.71      578.69      5.71 o 
   0   1   5     3381.09     3313.14     25.87 o 
   1   1   5        2.66        2.58      0.73 o 
   2   1   5      204.31      199.78      2.71 o 
   3   1   5      988.48     1008.14     10.16 o 
   4   1   5        9.68       10.69      1.64 o 
   5   1   5       44.40       48.72      3.02 o 
   6   1   5      331.29      326.97      6.60 o 
   7   1   5       60.72       58.82      5.38 o 
   8   1   5      112.30      113.13      9.92 o 
  -7   2   5       12.10        4.93      7.04 o 
  -6   2   5        6.04        6.64      4.70 o 
  -5   2   5      241.87      216.29     10.02 o 
  -4   2   5      496.23      496.53     10.04 o 
  -3   2   5       24.58       20.65      2.52 o 
  -2   2   5      236.23      258.09      4.03 o 
  -1   2   5      382.60      388.85      5.13 o 
   0   2   5     1494.35     1478.45     11.98 o 
   1   2   5      293.42      292.16      3.13 o 
   2   2   5       13.01       14.89      1.00 o 
   3   2   5       52.74       61.67      1.87 o 
   4   2   5       34.04       34.61      2.44 o 
   5   2   5      102.05       97.50      3.25 o 
   6   2   5      117.46      124.35      4.52 o 
   7   2   5      160.35      166.44      6.86 o 
   8   2   5        0.70        4.18      5.03 o 
  -6   3   5       37.97       55.95      7.06 o 
  -5   3   5        8.79       16.35      5.04 o 
  -4   3   5      107.53      120.10      6.80 o 
  -3   3   5      109.61      105.81      3.96 o 
  -2   3   5      821.59      848.69     10.91 o 
  -1   3   5      398.89      370.12      5.98 o 
   0   3   5      549.33      557.20      7.03 o 
   1   3   5       29.26       28.42      1.55 o 
   2   3   5      502.57      528.96      5.65 o 
   3   3   5      103.67      124.29      2.78 o 
   4   3   5      154.88      159.16      3.27 o 
   5   3   5      242.98      244.67      5.43 o 
   6   3   5      219.04      215.22      5.53 o 
   7   3   5      184.24      160.13      7.45 o 
   8   3   5       60.14       54.53      6.47 o 
  -5   4   5       39.36       37.69      7.69 o 
  -4   4   5        6.05        3.31      4.18 o 
  -3   4   5       13.16        8.23      4.01 o 
  -2   4   5      119.12      112.97      5.45 o 
  -1   4   5       37.89       32.87      2.55 o 
   0   4   5      176.63      170.83      5.56 o 
   1   4   5      471.80      474.41      6.87 o 
   2   4   5      681.26      731.09      7.86 o 
   3   4   5      206.00      213.36      4.20 o 
   4   4   5      199.49      195.49      4.68 o 
   5   4   5        1.58        5.72      2.27 o 
   6   4   5      439.15      397.28     10.67 o 
   7   4   5       48.00       49.51      8.31 o 
   8   4   5       64.09       74.72      6.67 o 
  -4   5   5        5.04       -1.93      4.46 o 
  -3   5   5      151.01      159.32      8.93 o 
  -2   5   5      134.63      148.78      8.24 o 
  -1   5   5       89.47       88.81      4.24 o 
   0   5   5      262.79      267.85      6.97 o 
   1   5   5     3005.87     2980.44     33.26 o 
   2   5   5      348.61      343.85      5.91 o 
   3   5   5       97.52      103.55      3.09 o 
   4   5   5      608.34      596.71      8.58 o 
   5   5   5       20.72       37.19      3.88 o 
   6   5   5       21.69       14.63      3.85 o 
   7   5   5       22.20       34.84      6.97 o 
   8   5   5      308.72      304.40     14.37 o 
  -3   6   5       69.99       75.44      8.13 o 
  -2   6   5       45.14       48.26      6.07 o 
  -1   6   5        6.35        6.01      3.34 o 
   0   6   5      121.66      180.96      7.14 o 
   1   6   5       72.92       76.06      4.36 o 
   2   6   5       86.29       91.02      3.99 o 
   3   6   5        0.14        4.36      2.07 o 
   4   6   5       11.59        5.94      2.46 o 
   5   6   5       26.20       15.50      4.19 o 
   6   6   5      236.03      228.00      9.47 o 
   7   6   5        4.11       10.80      6.05 o 
   8   6   5      505.80      482.32     17.46 o 
  -2   7   5        5.23       -1.12      4.73 o 
  -1   7   5      413.01      464.65     12.73 o 
   0   7   5      134.67      143.64      6.89 o 
   1   7   5       67.02       71.54      4.71 o 
   2   7   5       14.29       11.46      3.57 o 
   3   7   5       10.52       15.26      3.58 o 
   4   7   5       22.03       17.10      4.70 o 
   5   7   5       97.23       99.83      7.46 o 
   6   7   5      425.27      415.98     13.67 o 
   7   7   5      116.78      138.73     10.48 o 
  -1   8   5        0.03       -0.44      4.90 o 
   0   8   5       71.73       83.09      7.63 o 
   1   8   5       23.57       25.77      4.93 o 
   2   8   5       31.89       27.84      5.14 o 
   3   8   5       20.02       20.75      4.21 o 
   4   8   5       10.65       18.65      4.85 o 
   5   8   5       21.25       25.88      6.70 o 
   6   8   5      283.98      302.72     18.43 o 
   2   9   5       23.38       32.11      5.91 o 
   3   9   5       22.16       28.28      6.35 o 
   4   9   5      179.32      181.35     11.16 o 
   5   9   5      128.66      151.32     13.48 o 
  -6  -8   6       11.77        8.33      6.71 o 
  -5  -8   6        2.40        1.76      4.44 o 
  -4  -8   6      179.16      166.07      8.32 o 
  -3  -8   6      176.60      177.69     13.61 o 
  -2  -8   6       76.76       79.22      6.15 o 
  -1  -8   6        2.52        0.07      4.12 o 
   0  -8   6       42.32       43.64      5.33 o 
  -7  -7   6        0.82        4.09      5.86 o 
  -6  -7   6       59.89       61.01      7.04 o 
  -5  -7   6      423.44      415.13     11.31 o 
  -4  -7   6       18.36       20.63      4.49 o 
  -3  -7   6       10.75       16.32      3.75 o 
  -2  -7   6        5.49        7.90      3.78 o 
  -1  -7   6      730.65      704.31     13.76 o 
   0  -7   6       41.12       51.20      5.39 o 
   1  -7   6       39.72       29.96      4.67 o 
   2  -7   6       18.40        8.23      5.53 o 
  -7  -6   6       46.49       46.60      7.37 o 
  -6  -6   6       47.92       60.17      5.88 o 
  -5  -6   6      403.02      400.78     10.42 o 
  -4  -6   6       28.69       28.08      3.87 o 
  -3  -6   6      160.23      153.01      6.60 o 
  -2  -6   6       42.03       57.04      5.85 o 
  -1  -6   6     1171.07     1121.37     17.73 o 
   0  -6   6       59.77       61.77      5.20 o 
   1  -6   6       20.68       15.82      4.09 o 
   2  -6   6        5.28        7.48      4.47 o 
   3  -6   6       56.48       53.94      6.44 o 
  -8  -5   6       14.40        2.75      6.81 o 
  -7  -5   6      377.11      359.31     14.70 o 
  -6  -5   6        0.70        1.39      4.03 o 
  -5  -5   6        3.54        4.98      3.16 o 
  -4  -5   6       31.76       32.56      4.22 o 
  -3  -5   6     5420.82     5252.58     62.11 o 
  -2  -5   6       13.27       18.36      3.20 o 
  -1  -5   6      220.72      222.45      5.80 o 
   0  -5   6        2.05        1.44      2.42 o 
   1  -5   6      279.94      278.03      9.25 o 
   2  -5   6       14.54       16.02      3.55 o 
   3  -5   6      145.24      137.08      8.04 o 
   4  -5   6        8.46        1.84      4.53 o 
  -8  -4   6        3.41       12.46      6.84 o 
  -7  -4   6       72.03       77.03      7.37 o 
  -6  -4   6       35.62       30.80      5.37 o 
  -5  -4   6        3.75        2.64      2.81 o 
  -4  -4   6     2639.34     2626.65     32.98 o 
  -3  -4   6     3053.79     2970.17     32.29 o 
  -2  -4   6       82.62       83.70      3.81 o 
  -1  -4   6      144.11      137.09      4.42 o 
   0  -4   6       51.43       50.60      3.17 o 
   1  -4   6     1551.00     1483.83     17.49 o 
   2  -4   6        0.74       -0.79      2.12 o 
   3  -4   6        0.06        3.97      3.11 o 
   4  -4   6        6.13        9.49      4.26 o 
   5  -4   6       41.74       23.18      6.14 o 
  -8  -3   6        1.50        5.17      6.43 o 
  -7  -3   6       86.60       78.11      7.55 o 
  -6  -3   6        1.29       -0.87      2.98 o 
  -5  -3   6      438.97      455.37      9.51 o 
  -4  -3   6      219.33      214.08      4.88 o 
  -3  -3   6       99.48       98.14      4.85 o 
  -2  -3   6      292.87      276.21      5.33 o 
  -1  -3   6      619.47      590.85      7.79 o 
   0  -3   6        0.33       -0.96      1.45 o 
   1  -3   6      374.52      369.58      5.02 o 
   2  -3   6        0.86       -0.10      1.51 o 
   3  -3   6       19.17       18.50      3.32 o 
   4  -3   6        7.59       15.95      3.81 o 
   5  -3   6      257.39      264.25     10.05 o 
   6  -3   6        3.68       -0.13      6.00 o 
  -8  -2   6        3.93       10.86      5.93 o 
  -7  -2   6       19.77       16.58      4.86 o 
  -6  -2   6        0.93        1.63      2.79 o 
  -5  -2   6     1395.06     1343.46     17.99 o 
  -4  -2   6      196.95      185.93      4.72 o 
  -3  -2   6       68.01       77.16      2.88 o 
  -2  -2   6        0.24        1.36      1.17 o 
  -1  -2   6     4819.69     4923.04     34.37 o 
   0  -2   6      711.25      684.91      6.20 o 
   1  -2   6       22.33       25.28      1.48 o 
   2  -2   6       14.72       19.42      1.51 o 
   3  -2   6      248.84      335.82      6.51 o 
   4  -2   6        5.29        3.93      2.24 o 
   5  -2   6       33.58       40.03      4.60 o 
   6  -2   6       72.43       74.10      8.00 o 
  -8  -1   6        0.13       -4.53      5.36 o 
  -7  -1   6      122.65      121.64      8.21 o 
  -6  -1   6      194.58      214.85      8.69 o 
  -5  -1   6      464.67      423.37      7.75 o 
  -4  -1   6       82.72       87.03      3.98 o 
  -3  -1   6     1438.16     1454.62     16.58 o 
  -2  -1   6     2750.83     2889.47     22.53 o 
  -1  -1   6     1264.19     1224.76      8.89 o 
   0  -1   6      177.81      162.87      2.37 o 
   1  -1   6        7.50        4.88      0.90 o 
   2  -1   6     4296.38     4463.66     34.94 o 
   3  -1   6      109.37       98.43      2.66 o 
   4  -1   6       49.37       46.50      2.37 o 
   5  -1   6        4.04        2.79      2.60 o 
   6  -1   6       94.07      100.36      9.13 o 
   7  -1   6       99.75      106.22     10.11 o 
  -7   0   6      298.75      276.38     18.48 o 
  -6   0   6       11.94       14.46      3.89 o 
  -5   0   6        9.36        6.72      2.81 o 
  -4   0   6       32.44       40.45      2.55 o 
  -3   0   6     4933.19     4915.30     46.32 o 
  -2   0   6      366.45      331.55      4.05 o 
  -1   0   6        9.59       13.41      1.12 o 
   0   0   6      377.80      389.84      3.58 o 
   1   0   6     2723.84     2722.81     18.77 o 
   2   0   6     2830.79     2917.09     20.41 o 
   3   0   6      164.28      172.08      3.15 o 
   4   0   6        1.23       -0.23      1.45 o 
   5   0   6       26.18       26.54      3.44 o 
   6   0   6       10.32       14.41      3.62 o 
   7   0   6       69.09       74.63      6.71 o 
  -7   1   6       82.50       90.37      8.77 o 
  -6   1   6      104.25      103.46      9.62 o 
  -5   1   6      137.40      126.01      6.53 o 
  -4   1   6        6.63       19.33      3.93 o 
  -3   1   6      371.21      349.36      5.40 o 
  -2   1   6      456.29      436.56      5.18 o 
  -1   1   6      694.48      683.92      6.59 o 
   0   1   6     1906.61     1910.32     15.21 o 
   1   1   6     1020.22     1000.18      7.92 o 
   2   1   6       29.08       25.05      1.09 o 
   3   1   6      133.75      140.29      2.82 o 
   4   1   6      209.49      213.41      4.90 o 
   5   1   6       17.69       18.35      2.56 o 
   6   1   6      192.67      191.21      5.91 o 
   7   1   6       67.52       68.25      5.78 o 
   8   1   6       14.38        4.88      6.77 o 
  -6   2   6       31.17       29.83      5.66 o 
  -5   2   6       75.69       82.38      6.81 o 
  -4   2   6      254.95      255.10      8.23 o 
  -3   2   6       66.16       76.17      2.67 o 
  -2   2   6      271.78      278.10      5.77 o 
  -1   2   6      381.14      384.07      5.16 o 
   0   2   6     1185.17     1137.95      9.70 o 
   1   2   6        4.11        3.04      0.90 o 
   2   2   6      258.03      284.35      3.08 o 
   3   2   6       43.29       44.01      1.73 o 
   4   2   6      578.24      598.43     11.09 o 
   5   2   6      310.99      314.51      6.08 o 
   6   2   6        3.12       -0.31      2.30 o 
   7   2   6      293.34      277.31     10.67 o 
   8   2   6      101.68       95.36      8.64 o 
  -6   3   6        5.99       10.51      6.00 o 
  -5   3   6       83.78      102.63      7.88 o 
  -4   3   6      234.39      238.11      9.03 o 
  -3   3   6      156.44      153.83      9.59 o 
  -2   3   6      564.98      565.46      9.68 o 
  -1   3   6        9.95       17.11      1.94 o 
   0   3   6     1369.89     1373.59     15.43 o 
   1   3   6        3.33        0.88      1.20 o 
   2   3   6      256.41      269.76      4.22 o 
   3   3   6     3278.22     3534.25     30.74 o 
   4   3   6       86.83       80.57      2.47 o 
   5   3   6      258.82      255.14      5.40 o 
   6   3   6        8.22        7.15      2.27 o 
   7   3   6       37.01       48.20      4.84 o 
   8   3   6       51.34       49.73      7.31 o 
  -5   4   6        0.94        3.35      5.47 o 
  -4   4   6       11.70       14.48      4.81 o 
  -3   4   6        4.77        9.15      3.34 o 
  -2   4   6      202.03      195.35      5.87 o 
  -1   4   6      207.36      215.77      5.85 o 
   0   4   6      170.87      163.26      5.03 o 
   1   4   6      120.90      116.83      3.90 o 
   2   4   6     6471.19     6674.21     52.78 o 
   3   4   6        1.96        3.43      1.31 o 
   4   4   6      141.97      149.25      3.88 o 
   5   4   6        5.16        2.11      1.92 o 
   6   4   6        0.06       -1.56      3.44 o 
   7   4   6        2.99        4.87      3.98 o 
   8   4   6        0.16        2.81      4.48 o 
  -4   5   6       28.79       27.79      5.73 o 
  -3   5   6       38.23       61.48      5.87 o 
  -2   5   6      392.01      398.89     11.94 o 
  -1   5   6      128.37      137.28      5.51 o 
   0   5   6      208.98      213.89      6.32 o 
   1   5   6        9.48       27.91      3.97 o 
   2   5   6      896.85      872.49     10.46 o 
   3   5   6      231.73      249.64      5.33 o 
   4   5   6       64.54       60.68      2.87 o 
   5   5   6       96.84       96.79      4.74 o 
   6   5   6       10.27       14.97      3.82 o 
   7   5   6      107.35      105.14      8.84 o 
   8   5   6       20.47       27.91      6.07 o 
  -3   6   6        0.42        4.07      4.51 o 
  -2   6   6      104.29      116.84     10.50 o 
  -1   6   6       10.68       13.96      3.84 o 
   0   6   6      603.97      582.49     12.42 o 
   1   6   6      123.19      121.53      5.27 o 
   2   6   6      104.90      105.70      4.28 o 
   3   6   6        4.05        1.42      2.31 o 
   4   6   6      125.84      141.00      5.50 o 
   5   6   6       80.19       80.18      5.98 o 
   6   6   6       63.59       68.02      6.09 o 
   7   6   6      109.89      109.08      9.18 o 
   8   6   6      388.76      378.26     16.39 o 
  -2   7   6       35.08       31.36      6.47 o 
  -1   7   6       40.80       58.28      6.66 o 
   0   7   6       79.85       94.21      5.94 o 
   1   7   6       54.85       55.78      4.59 o 
   2   7   6        0.21       -3.09      3.09 o 
   3   7   6        0.86        0.21      2.85 o 
   4   7   6       15.66       14.43      4.52 o 
   5   7   6      114.33      122.04      8.10 o 
   6   7   6      155.11      156.35      9.21 o 
   7   7   6      140.11      142.93     17.83 o 
  -1   8   6        4.47        0.43      5.31 o 
   0   8   6      222.29      206.44     10.33 o 
   1   8   6       19.03       20.87      4.80 o 
   2   8   6        9.74        8.85      4.22 o 
   3   8   6      112.98      124.80      7.88 o 
   4   8   6       39.68       43.46      5.81 o 
   5   8   6       17.85       17.44      6.58 o 
   6   8   6       57.71       73.18      8.26 o 
   2   9   6       85.26      104.86      8.72 o 
   3   9   6        8.51       17.34      6.06 o 
   4   9   6       73.28       65.92      8.87 o 
  -5  -8   7       30.59       28.82      5.56 o 
  -4  -8   7      351.45      337.37     12.64 o 
  -3  -8   7       38.05       50.61      5.93 o 
  -2  -8   7        6.30        2.95      3.85 o 
  -1  -8   7       39.40       35.32      5.21 o 
   0  -8   7      368.21      352.00     12.48 o 
  -7  -7   7       10.91        4.63      6.12 o 
  -6  -7   7       10.03        1.40      4.96 o 
  -5  -7   7       27.77       36.65      4.83 o 
  -4  -7   7       20.13       17.95      4.46 o 
  -3  -7   7        1.41        0.79      3.69 o 
  -2  -7   7      164.14      160.33      7.61 o 
  -1  -7   7      278.49      296.51      9.63 o 
   0  -7   7      311.33      300.75     11.57 o 
   1  -7   7       26.66       34.77      5.35 o 
   2  -7   7       26.96       25.06      6.32 o 
  -7  -6   7       52.98       51.50      7.61 o 
  -6  -6   7      212.95      209.15     10.38 o 
  -5  -6   7       33.99       32.91      4.37 o 
  -4  -6   7        3.01        0.17      3.15 o 
  -3  -6   7       12.75       19.02      3.49 o 
  -2  -6   7     3170.23     2964.05     40.90 o 
  -1  -6   7      528.58      498.10     10.54 o 
   0  -6   7        7.21        8.19      3.13 o 
   1  -6   7        0.58        1.64      3.56 o 
   2  -6   7      167.83      143.05      8.03 o 
   3  -6   7       14.23       16.51      5.31 o 
  -8  -5   7       19.30       12.16      7.31 o 
  -7  -5   7       29.62       45.67     10.02 o 
  -6  -5   7       95.25       89.28      7.17 o 
  -5  -5   7       11.56       12.52      3.41 o 
  -4  -5   7        7.51        7.70      3.16 o 
  -3  -5   7       57.02       62.82      4.07 o 
  -2  -5   7      768.41      712.17     11.37 o 
  -1  -5   7      104.13      111.99      4.50 o 
   0  -5   7       69.46       71.48      4.35 o 
   1  -5   7       63.62       57.99      4.25 o 
   2  -5   7      393.77      381.31     11.89 o 
   3  -5   7       43.84       44.27      5.61 o 
   4  -5   7       24.42       26.77      5.47 o 
  -8  -4   7        0.17       -0.48      6.18 o 
  -7  -4   7        7.76       11.68      6.24 o 
  -6  -4   7        3.99        4.18      4.16 o 
  -5  -4   7       68.39       80.26      6.29 o 
  -4  -4   7      547.74      540.49     10.89 o 
  -3  -4   7     1190.73     1150.51     15.62 o 
  -2  -4   7       84.12       88.60      3.99 o 
  -1  -4   7       43.92       45.35      2.53 o 
   0  -4   7      794.14      762.36     10.73 o 
   1  -4   7     1019.02      980.42     13.51 o 
   2  -4   7       78.43       77.98      5.98 o 
   3  -4   7        4.74        1.86      3.09 o 
   4  -4   7        0.42        2.39      4.02 o 
   5  -4   7       10.96       12.86      5.24 o 
  -8  -3   7       14.68       11.24      7.42 o 
  -7  -3   7       15.72        5.11      5.01 o 
  -6  -3   7       57.07       53.73      4.85 o 
  -5  -3   7       54.36       60.37      3.64 o 
  -4  -3   7      438.01      427.26      7.96 o 
  -3  -3   7      262.21      245.69      4.09 o 
  -2  -3   7       91.52       78.64      2.43 o 
  -1  -3   7      700.00      678.09      9.55 o 
   0  -3   7     1058.38     1046.75     12.63 o 
   1  -3   7      346.05      316.32      4.98 o 
   2  -3   7        5.08        2.63      1.68 o 
   3  -3   7       65.93       66.16      3.49 o 
   4  -3   7      346.25      359.90     11.11 o 
   5  -3   7      172.41      171.36      8.26 o 
   6  -3   7        1.01        3.46      6.55 o 
  -8  -2   7       18.89       33.23      7.82 o 
  -7  -2   7       28.28       28.12      4.83 o 
  -6  -2   7       25.61       20.34      3.63 o 
  -5  -2   7      930.00      917.94     12.92 o 
  -4  -2   7      202.30      210.92      5.48 o 
  -3  -2   7       55.02       53.06      2.16 o 
  -2  -2   7     1436.13     1461.53     13.98 o 
  -1  -2   7     6332.24     6546.59     48.99 o 
   0  -2   7      160.44      163.48      3.02 o 
   1  -2   7        9.51        6.03      1.27 o 
   2  -2   7      759.75      772.89      7.90 o 
   3  -2   7     2474.56     2545.77     24.80 o 
   4  -2   7       10.79        8.52      2.12 o 
   5  -2   7       28.06       24.17      4.28 o 
   6  -2   7       60.58       74.23      7.87 o 
  -8  -1   7        0.73        6.26      5.78 o 
  -7  -1   7      289.23      290.23     12.13 o 
  -6  -1   7      186.76      181.73      8.88 o 
  -5  -1   7      342.11      315.32      6.50 o 
  -4  -1   7      132.85      131.54      3.86 o 
  -3  -1   7      343.50      317.56      5.06 o 
  -2  -1   7     5517.06     6045.61     47.96 o 
  -1  -1   7     1460.31     1388.97     10.50 o 
   0  -1   7      190.47      167.52      2.36 o 
   1  -1   7       37.59       53.14      1.50 o 
   2  -1   7       71.93       70.43      2.15 o 
   3  -1   7      610.18      584.89      7.29 o 
   4  -1   7        4.06        4.68      1.50 o 
   5  -1   7       34.09       33.20      3.62 o 
   6  -1   7        3.73       10.74      4.95 o 
   7  -1   7      152.29      185.39     12.72 o 
  -7   0   7      435.82      430.53     20.33 o 
  -6   0   7       80.06       74.68      5.61 o 
  -5   0   7        1.83        2.75      2.62 o 
  -4   0   7       29.97       30.86      2.62 o 
  -3   0   7      266.50      244.95      5.25 o 
  -2   0   7      395.59      421.42      5.20 o 
  -1   0   7      500.18      494.00      4.69 o 
   0   0   7     1157.65     1196.14      8.66 o 
   1   0   7     4533.88     4488.72     30.38 o 
   2   0   7      280.50      282.19      3.61 o 
   3   0   7      332.12      337.91      4.57 o 
   4   0   7      122.45      133.21      3.49 o 
   5   0   7       73.49       80.54      4.46 o 
   6   0   7       41.00       46.88      5.24 o 
   7   0   7       76.95       76.04      8.71 o 
  -7   1   7       64.34       63.77     10.11 o 
  -6   1   7       20.23       14.49      5.09 o 
  -5   1   7      228.57      215.38     11.30 o 
  -4   1   7       89.23       84.88      3.13 o 
  -3   1   7      953.79      907.14     12.52 o 
  -2   1   7      132.46      139.39      2.72 o 
  -1   1   7      530.51      512.37      5.51 o 
   0   1   7       26.38       31.96      1.48 o 
   1   1   7     1818.35     1728.23     12.79 o 
   2   1   7        5.43        1.70      1.00 o 
   3   1   7      253.74      261.96      5.33 o 
   4   1   7      109.26      111.57      3.10 o 
   5   1   7       65.21       67.90      3.79 o 
   6   1   7       17.80       16.20      3.03 o 
   7   1   7       13.23        9.00      3.79 o 
   8   1   7        0.66       -2.40      7.18 o 
  -6   2   7        0.47        0.37      5.06 o 
  -5   2   7       17.79       14.16      4.66 o 
  -4   2   7        1.04        2.39      3.13 o 
  -3   2   7      228.40      236.16      4.43 o 
  -2   2   7      547.91      540.28      6.96 o 
  -1   2   7      763.78      708.00      8.36 o 
   0   2   7      102.05      110.96      2.72 o 
   1   2   7     1060.81     1079.86      9.42 o 
   2   2   7      309.47      326.37      4.16 o 
   3   2   7     1977.72     2024.08     18.44 o 
   4   2   7     4767.49     4804.61     47.02 o 
   5   2   7      664.67      677.11      9.66 o 
   6   2   7       33.69       31.97      3.28 o 
   7   2   7       27.84       27.18      3.94 o 
   8   2   7        8.17        4.08      5.33 o 
  -6   3   7        4.59        3.04      5.49 o 
  -5   3   7      503.03      509.45     15.93 o 
  -4   3   7       63.13       51.28      4.79 o 
  -3   3   7       48.58       49.64      3.43 o 
  -2   3   7      106.43      120.30      3.68 o 
  -1   3   7       57.19       39.03      2.54 o 
   0   3   7      442.44      430.32      6.69 o 
   1   3   7       40.31       40.25      1.92 o 
   2   3   7      102.87      110.03      2.83 o 
   3   3   7     3537.59     3598.69     31.51 o 
   4   3   7        7.15        6.22      1.24 o 
   5   3   7      206.25      197.63      5.56 o 
   6   3   7       45.54       55.26      4.71 o 
   7   3   7       23.88       31.22      4.44 o 
   8   3   7       86.50       74.32      7.84 o 
  -5   4   7        6.87        9.62      5.99 o 
  -4   4   7        5.21        4.37      4.29 o 
  -3   4   7       72.10       73.03      5.28 o 
  -2   4   7      641.22      631.90     18.01 o 
  -1   4   7      958.86      960.39     17.07 o 
   0   4   7      462.08      437.32      8.76 o 
   1   4   7      255.98      256.39      5.63 o 
   2   4   7     1391.54     1437.27     14.01 o 
   3   4   7      698.86      700.91      9.12 o 
   4   4   7       71.68       69.89      2.97 o 
   5   4   7      118.43      125.04      4.37 o 
   6   4   7       78.74       94.15      7.92 o 
   7   4   7      128.03      124.64      8.09 o 
   8   4   7       64.91       63.93      6.07 o 
  -4   5   7        8.72        1.42      4.83 o 
  -3   5   7      221.03      228.47      9.84 o 
  -2   5   7      229.29      217.82      9.89 o 
  -1   5   7        3.53        7.08      2.95 o 
   0   5   7      105.26      101.52      4.91 o 
   1   5   7      963.04      939.83     12.65 o 
   2   5   7      177.83      178.89      4.38 o 
   3   5   7      243.06      251.61      6.24 o 
   4   5   7       37.28       39.78      4.10 o 
   5   5   7        7.11       10.93      2.85 o 
   6   5   7       63.05       62.21      5.31 o 
   7   5   7       55.49       67.54      7.43 o 
   8   5   7       17.40       16.39      6.12 o 
  -3   6   7       60.73       73.76      7.00 o 
  -2   6   7       62.64       67.11      6.84 o 
  -1   6   7      107.62       96.19      7.31 o 
   0   6   7      193.36      201.05      7.13 o 
   1   6   7      166.95      177.13      6.53 o 
   2   6   7      227.64      233.87      6.50 o 
   3   6   7       64.25       63.19      3.77 o 
   4   6   7      335.66      353.88      8.78 o 
   5   6   7        3.05        2.57      3.44 o 
   6   6   7       56.16       56.86      5.50 o 
   7   6   7       77.37       73.14      8.06 o 
   8   6   7        1.46        6.98      5.88 o 
  -2   7   7        2.03       -4.23      4.23 o 
  -1   7   7       55.34       66.88      6.99 o 
   0   7   7      232.83      222.78      9.84 o 
   1   7   7       25.03       28.77      3.87 o 
   2   7   7        0.44       -2.64      2.72 o 
   3   7   7      145.63      147.33      9.45 o 
   4   7   7      315.36      357.88     11.93 o 
   5   7   7      204.12      194.39      9.81 o 
   6   7   7        0.00        1.34      4.45 o 
   7   7   7      115.37       95.43     11.40 o 
  -1   8   7        9.20       26.06      6.15 o 
   0   8   7      158.95      151.82      9.86 o 
   1   8   7       25.06       25.45      5.40 o 
   2   8   7        4.91       10.04      4.29 o 
   3   8   7       38.01       51.33      6.47 o 
   4   8   7       73.45       62.89      6.53 o 
   5   8   7        0.85        1.39      4.61 o 
   6   8   7        5.47       10.14      5.56 o 
   2   9   7      197.20      198.68     12.39 o 
   3   9   7       11.49       18.98      6.12 o 
   4   9   7       35.09       29.55      6.55 o 
  -5  -8   8       10.25        8.61      4.89 o 
  -4  -8   8       96.20       99.13      7.85 o 
  -3  -8   8        9.56        3.28      4.32 o 
  -2  -8   8        2.49        2.18      4.35 o 
  -1  -8   8       35.16       27.29      5.18 o 
   0  -8   8      551.44      521.12     15.03 o 
  -6  -7   8       17.61       15.98      5.09 o 
  -5  -7   8       31.39       37.48      4.96 o 
  -4  -7   8       13.26       18.11      4.54 o 
  -3  -7   8        6.03        6.27      4.02 o 
  -2  -7   8       62.27       62.32      5.39 o 
  -1  -7   8      848.60      798.03     15.85 o 
   0  -7   8      412.18      386.80     12.92 o 
   1  -7   8        0.44        6.26      4.22 o 
   2  -7   8       11.17        6.94      5.88 o 
  -7  -6   8       89.43      100.00      9.36 o 
  -6  -6   8       26.54       30.66      5.77 o 
  -5  -6   8       17.15       11.20      3.72 o 
  -4  -6   8        2.28        8.73      3.48 o 
  -3  -6   8       28.73       27.52      3.72 o 
  -2  -6   8       95.82       92.36      5.74 o 
  -1  -6   8       37.80       45.26      4.26 o 
   0  -6   8       27.34       21.06      3.46 o 
   1  -6   8       42.65       41.17      4.81 o 
   2  -6   8      226.28      212.47      8.99 o 
   3  -6   8       31.44       25.10      5.61 o 
  -7  -5   8        0.04        4.89      4.83 o 
  -6  -5   8        3.53        0.24      4.14 o 
  -5  -5   8       18.46       16.69      3.63 o 
  -4  -5   8      123.50      130.01      6.32 o 
  -3  -5   8        5.07        0.11      2.43 o 
  -2  -5   8      743.75      688.50     11.25 o 
  -1  -5   8        0.15       -2.24      2.24 o 
   0  -5   8        9.44        5.35      2.64 o 
   1  -5   8       58.55       55.90      4.20 o 
   2  -5   8      582.75      560.52     11.30 o 
   3  -5   8        6.71        1.38      4.59 o 
   4  -5   8       10.84        9.95      5.08 o 
  -8  -4   8        0.09       -5.90      5.90 o 
  -7  -4   8       99.38       93.92      9.50 o 
  -6  -4   8       36.76       42.97      6.20 o 
  -5  -4   8       13.26       19.25      3.49 o 
  -4  -4   8       70.09       61.74      3.37 o 
  -3  -4   8        1.09        5.70      2.15 o 
  -2  -4   8      597.43      582.48      9.53 o 
  -1  -4   8      106.08      110.85      3.76 o 
   0  -4   8     1139.75     1085.59     13.92 o 
   1  -4   8       25.13       26.86      2.54 o 
   2  -4   8      210.48      210.59      6.83 o 
   3  -4   8        5.41        0.98      3.64 o 
   4  -4   8       79.53       69.34      6.33 o 
   5  -4   8      249.63      230.38     10.86 o 
  -8  -3   8        2.57       13.79      6.88 o 
  -7  -3   8        0.14        9.95      5.55 o 
  -6  -3   8       57.85       55.20      5.09 o 
  -5  -3   8      160.42      165.76      7.16 o 
  -4  -3   8     1309.57     1280.65     19.44 o 
  -3  -3   8       84.36       92.66      2.82 o 
  -2  -3   8      216.60      206.01      4.62 o 
  -1  -3   8        1.94        0.82      2.05 o 
   0  -3   8     2986.43     2932.17     31.87 o 
   1  -3   8       13.65       15.06      1.77 o 
   2  -3   8        9.66       12.46      2.03 o 
   3  -3   8       65.55       66.04      3.76 o 
   4  -3   8      766.93      757.69     17.08 o 
   5  -3   8       86.84      100.01      8.17 o 
   6  -3   8        0.78       -4.48      5.90 o 
  -8  -2   8        1.43       -0.41      6.55 o 
  -7  -2   8      116.90      123.61      8.20 o 
  -6  -2   8       18.82       17.06      3.97 o 
  -5  -2   8       15.05       17.56      2.82 o 
  -4  -2   8      253.10      246.63      5.43 o 
  -3  -2   8      241.06      241.04      4.42 o 
  -2  -2   8      706.90      687.52      8.14 o 
  -1  -2   8     1790.14     2021.34     17.61 o 
   0  -2   8     1438.06     1421.89     11.67 o 
   1  -2   8      132.01      121.87      2.89 o 
   2  -2   8      807.94      781.33      8.10 o 
   3  -2   8      440.32      475.86      6.67 o 
   4  -2   8      288.97      293.85      6.83 o 
   5  -2   8        4.08        1.13      3.83 o 
   6  -2   8        0.04       -0.35      4.50 o 
  -7  -1   8      106.03      107.94      8.79 o 
  -6  -1   8     1378.64     1308.07     23.90 o 
  -5  -1   8       21.54       21.13      2.69 o 
  -4  -1   8        4.36        4.69      1.81 o 
  -3  -1   8      302.39      302.03      5.03 o 
  -2  -1   8       66.95       56.38      1.95 o 
  -1  -1   8       22.98       16.42      1.31 o 
   0  -1   8       19.13       22.30      1.22 o 
   1  -1   8      180.34      196.70      2.88 o 
   2  -1   8     1852.57     1871.66     17.40 o 
   3  -1   8       92.70       87.28      2.88 o 
   4  -1   8       80.68       89.02      3.58 o 
   5  -1   8        5.25        1.51      2.82 o 
   6  -1   8      114.80      105.34      8.54 o 
   7  -1   8      236.18      224.29     14.02 o 
  -7   0   8      148.09      139.72     11.00 o 
  -6   0   8      145.37      148.95      9.31 o 
  -5   0   8       93.70       96.18      5.19 o 
  -4   0   8      150.47      143.29      5.65 o 
  -3   0   8        1.68        1.03      1.60 o 
  -2   0   8     2155.88     2123.42     21.04 o 
  -1   0   8      714.82      720.46      6.21 o 
   0   0   8     1513.74     1516.36     10.78 o 
   1   0   8      725.73      707.22      5.94 o 
   2   0   8       75.60       51.28      1.58 o 
   3   0   8      551.97      560.44      7.65 o 
   4   0   8      191.35      194.14      4.25 o 
   5   0   8      189.61      196.06      5.97 o 
   6   0   8       18.12       35.32      4.38 o 
   7   0   8       17.50       28.70      6.81 o 
  -7   1   8        0.03        0.09      7.01 o 
  -6   1   8       33.06       36.48      5.98 o 
  -5   1   8       50.60       46.69      5.12 o 
  -4   1   8      180.98      159.84      6.08 o 
  -3   1   8      333.84      322.48      5.90 o 
  -2   1   8        8.64        4.42      1.39 o 
  -1   1   8       68.44       65.07      2.25 o 
   0   1   8      419.91      393.13      4.40 o 
   1   1   8      964.91      927.71      7.61 o 
   2   1   8      549.86      569.83      6.68 o 
   3   1   8      230.90      236.19      3.78 o 
   4   1   8      423.86      430.01      6.36 o 
   5   1   8     2663.44     2675.64     33.52 o 
   6   1   8       63.99       72.30      4.25 o 
   7   1   8        1.48       -0.54      3.49 o 
   8   1   8       27.30       37.16      9.24 o 
  -6   2   8        1.09        2.43      5.22 o 
  -5   2   8       14.54       17.09      5.26 o 
  -4   2   8      515.53      493.99     10.97 o 
  -3   2   8       20.58       20.87      2.57 o 
  -2   2   8      303.39      280.60      4.75 o 
  -1   2   8      286.87      280.85      5.27 o 
   0   2   8      214.29      160.82      3.92 o 
   1   2   8     1423.01     1416.54     14.60 o 
   2   2   8      780.36      795.67      8.55 o 
   3   2   8      640.52      656.41      7.92 o 
   4   2   8      265.28      277.23      4.80 o 
   5   2   8      902.78      886.05     12.76 o 
   6   2   8       34.51       38.71      3.59 o 
   7   2   8        2.22        2.46      3.60 o 
   8   2   8        2.05        4.34      6.10 o 
  -6   3   8       21.02       16.78      6.63 o 
  -5   3   8      239.44      233.46     12.23 o 
  -4   3   8        7.76        1.27      3.32 o 
  -3   3   8        5.92        4.57      2.90 o 
  -2   3   8      115.06      107.53      3.65 o 
  -1   3   8     2208.79     2279.78     24.46 o 
   0   3   8       23.88       24.72      2.33 o 
   1   3   8       68.22       77.49      2.74 o 
   2   3   8      369.56      364.84      4.66 o 
   3   3   8     2683.26     2732.44     26.90 o 
   4   3   8      605.32      616.59      7.12 o 
   5   3   8      150.46      141.91      4.63 o 
   6   3   8        7.89        4.08      3.90 o 
   7   3   8      224.37      221.63      9.33 o 
   8   3   8        0.34       -1.20      5.08 o 
  -5   4   8        0.04       -4.94      5.25 o 
  -4   4   8        0.87        4.65      4.41 o 
  -3   4   8       18.55       21.75      3.93 o 
  -2   4   8      113.36      123.18      5.10 o 
  -1   4   8      922.82      913.04     13.74 o 
   0   4   8      128.21      116.83      4.73 o 
   1   4   8      285.69      287.14      8.57 o 
   2   4   8      165.03      174.44      3.81 o 
   3   4   8      648.70      618.78      8.97 o 
   4   4   8       60.67       68.24      3.10 o 
   5   4   8      200.59      195.32      6.02 o 
   6   4   8        5.34        6.93      4.59 o 
   7   4   8      370.21      350.57     12.74 o 
   8   4   8       79.60       90.06      6.84 o 
  -4   5   8        1.32       -4.64      5.18 o 
  -3   5   8      262.79      269.19     13.62 o 
  -2   5   8        2.55        6.98      3.93 o 
  -1   5   8        4.18        1.66      2.69 o 
   0   5   8       85.05       79.95      5.68 o 
   1   5   8     1171.77     1159.98     17.44 o 
   2   5   8       61.36       61.45      3.47 o 
   3   5   8      605.25      610.58      9.73 o 
   4   5   8      124.09      125.07      6.46 o 
   5   5   8      267.08      292.11     10.20 o 
   6   5   8        1.16        3.38      4.10 o 
   7   5   8       79.47       73.82      7.84 o 
   8   5   8       42.24       28.54      6.65 o 
  -3   6   8      112.05      107.34      7.91 o 
  -2   6   8        6.56        4.14      4.30 o 
  -1   6   8       17.93       19.99      4.75 o 
   0   6   8        8.35       20.76      3.76 o 
   1   6   8      499.87      527.17     11.92 o 
   2   6   8        5.16        9.15      2.65 o 
   3   6   8       80.96       87.51      4.45 o 
   4   6   8        0.04        7.35      3.00 o 
   5   6   8      702.53      750.96     15.18 o 
   6   6   8       13.94       14.41      4.68 o 
   7   6   8        2.26       -3.95      5.09 o 
  -2   7   8        3.27        6.85      4.91 o 
  -1   7   8      415.29      409.93     17.23 o 
   0   7   8      775.10      734.22     22.13 o 
   1   7   8      122.08      131.43      7.28 o 
   2   7   8       62.51       61.77      4.51 o 
   3   7   8      312.01      307.03      9.79 o 
   4   7   8       11.25       13.04      4.77 o 
   5   7   8      372.07      362.45     13.13 o 
   6   7   8        0.02       -0.80      5.09 o 
   7   7   8       12.23       13.15      7.25 o 
   0   8   8       12.61       20.64      5.87 o 
   1   8   8        0.27        1.49      4.23 o 
   2   8   8       38.84       35.05      5.87 o 
   3   8   8      461.63      458.93     12.91 o 
   4   8   8        9.96       14.34      4.70 o 
   5   8   8        1.09       -4.33      4.70 o 
   6   8   8       54.05       47.26      7.49 o 
   2   9   8       43.01       44.55      7.70 o 
   3   9   8       15.57        8.80      5.85 o 
   4   9   8       27.61       24.09      6.35 o 
  -5  -8   9       21.50       22.20      6.73 o 
  -4  -8   9        0.38       -1.34      4.31 o 
  -3  -8   9        0.51       -0.58      4.41 o 
  -2  -8   9        3.03        3.07      4.00 o 
  -1  -8   9       33.81       25.82      5.63 o 
   0  -8   9      110.52      111.06      7.74 o 
  -6  -7   9       56.24       61.58     10.42 o 
  -5  -7   9        2.87        2.81      3.78 o 
  -4  -7   9      171.47      168.08      8.08 o 
  -3  -7   9       10.71       12.03      4.98 o 
  -2  -7   9       79.29       90.62      6.22 o 
  -1  -7   9       27.53       28.15      4.39 o 
   0  -7   9       23.71       22.61      5.16 o 
   1  -7   9       11.59       12.78      5.02 o 
   2  -7   9        2.84       -2.01      5.15 o 
  -7  -6   9       22.87       28.56      6.85 o 
  -6  -6   9        1.77       -3.63      4.42 o 
  -5  -6   9        7.32       12.06      4.38 o 
  -4  -6   9       34.78       38.05      4.48 o 
  -3  -6   9      195.31      196.71      8.73 o 
  -2  -6   9        2.16        1.49      3.19 o 
  -1  -6   9      389.04      377.22     10.07 o 
   0  -6   9        3.26        2.71      3.16 o 
   1  -6   9       45.35       45.63      6.99 o 
   2  -6   9       79.80       89.72      6.58 o 
   3  -6   9      140.72      129.08      8.70 o 
  -7  -5   9        0.46        7.22      5.17 o 
  -6  -5   9       68.91       66.41      6.29 o 
  -5  -5   9        6.20       10.49      3.39 o 
  -4  -5   9       61.64       61.25      5.30 o 
  -3  -5   9      125.94      125.31      6.20 o 
  -2  -5   9       29.61       24.71      3.26 o 
  -1  -5   9      126.17      116.48      4.84 o 
   0  -5   9        8.91        9.21      2.76 o 
   1  -5   9      406.64      380.23      9.66 o 
   2  -5   9      164.94      174.40      7.75 o 
   3  -5   9       97.49       84.61      7.52 o 
   4  -5   9        6.91        3.51      4.76 o 
  -7  -4   9        2.99        7.22      5.53 o 
  -6  -4   9      302.79      313.23     12.02 o 
  -5  -4   9       35.98       34.76      5.07 o 
  -4  -4   9      474.20      447.60     11.76 o 
  -3  -4   9      711.44      649.49     11.52 o 
  -2  -4   9       81.24       78.71      4.32 o 
  -1  -4   9      256.60      253.99      8.55 o 
   0  -4   9      191.57      184.14      5.58 o 
   1  -4   9      709.02      676.54     10.21 o 
   2  -4   9       33.40       33.87      3.59 o 
   3  -4   9       23.77       21.31      4.42 o 
   4  -4   9       15.32        9.10      4.87 o 
   5  -4   9      100.76      110.98      8.84 o 
  -8  -3   9       58.03       68.51      9.41 o 
  -7  -3   9       31.79       34.14      6.48 o 
  -6  -3   9      258.63      273.77      9.49 o 
  -5  -3   9        6.44        9.20      2.97 o 
  -4  -3   9      578.09      558.71      9.68 o 
  -3  -3   9      311.60      307.52      6.17 o 
  -2  -3   9       55.85       52.22      2.83 o 
  -1  -3   9        1.24       -1.57      1.57 o 
   0  -3   9       17.29       10.26      2.10 o 
   1  -3   9      575.23      568.06      7.74 o 
   2  -3   9       27.37       26.32      2.27 o 
   3  -3   9      266.66      262.07      7.26 o 
   4  -3   9      473.53      462.17     12.00 o 
   5  -3   9        6.10        1.91      4.03 o 
   6  -3   9        1.62        4.73      5.70 o 
  -7  -2   9       65.47       73.67      7.89 o 
  -6  -2   9        0.09       -2.24      3.80 o 
  -5  -2   9     1522.77     1414.99     18.98 o 
  -4  -2   9        0.56        2.28      1.40 o 
  -3  -2   9        3.80        6.71      1.52 o 
  -2  -2   9     1179.12     1194.04     12.67 o 
  -1  -2   9      566.64      570.49      7.29 o 
   0  -2   9      791.31      750.94      7.78 o 
   1  -2   9       37.10       36.30      1.64 o 
   2  -2   9      474.20      467.38      6.79 o 
   3  -2   9      174.80      183.14      4.73 o 
   4  -2   9      176.51      186.31      6.50 o 
   5  -2   9        0.07       -1.25      3.78 o 
   6  -2   9        1.23       -4.42      4.42 o 
  -7  -1   9      108.20      111.97      9.03 o 
  -6  -1   9       17.25       30.75      5.03 o 
  -5  -1   9       25.00       19.07      4.02 o 
  -4  -1   9      178.39      174.28      4.56 o 
  -3  -1   9       17.83       18.30      1.63 o 
  -2  -1   9       13.17       20.27      1.51 o 
  -1  -1   9      965.46     1008.36      9.43 o 
   0  -1   9       29.44       36.88      1.88 o 
   1  -1   9      634.48      636.87      6.32 o 
   2  -1   9      604.76      567.73      6.86 o 
   3  -1   9       30.27       28.99      2.26 o 
   4  -1   9      283.77      289.39      7.44 o 
   5  -1   9       57.56       50.03      4.43 o 
   6  -1   9      343.04      344.47     13.67 o 
   7  -1   9      351.07      348.36     24.30 o 
  -7   0   9       18.10       24.53      6.88 o 
  -6   0   9        1.08        1.78      4.50 o 
  -5   0   9      147.54      142.29      7.60 o 
  -4   0   9       13.72       10.23      2.84 o 
  -3   0   9        0.12        1.13      1.74 o 
  -2   0   9     1938.11     1924.46     18.84 o 
  -1   0   9      129.17      136.40      2.85 o 
   0   0   9      722.67      725.62      5.88 o 
   1   0   9       98.04       94.42      2.15 o 
   2   0   9      210.31      170.83      3.20 o 
   3   0   9       41.20       45.70      2.49 o 
   4   0   9      224.67      226.66      5.43 o 
   5   0   9       52.49       55.67      4.25 o 
   6   0   9     1410.36     1410.78     23.20 o 
   7   0   9        6.30        9.84      6.25 o 
  -7   1   9       25.31       31.19      7.69 o 
  -6   1   9       98.12       93.36      7.98 o 
  -5   1   9       59.37       58.86      5.26 o 
  -4   1   9      374.20      358.38      9.75 o 
  -3   1   9      137.60      151.07      6.08 o 
  -2   1   9        2.55        3.17      1.71 o 
  -1   1   9        1.10        2.63      1.41 o 
   0   1   9      355.28      338.25      4.27 o 
   1   1   9      288.35      347.61      4.47 o 
   2   1   9      859.33      850.89      8.61 o 
   3   1   9      672.01      663.82      7.34 o 
   4   1   9      398.17      393.41      6.34 o 
   5   1   9       41.87       46.82      5.08 o 
   6   1   9      425.17      426.66     11.38 o 
   7   1   9        0.28       -1.01      3.38 o 
   8   1   9      110.30      117.05     13.24 o 
  -6   2   9       17.50       24.54      6.16 o 
  -5   2   9       41.55       33.52      6.17 o 
  -4   2   9      660.20      642.14     16.92 o 
  -3   2   9       98.44       96.01      4.00 o 
  -2   2   9      114.03      107.85      3.75 o 
  -1   2   9       45.65       53.17      2.99 o 
   0   2   9     3061.43     3063.12     31.25 o 
   1   2   9      360.62      384.93      5.42 o 
   2   2   9      115.57      115.57      2.86 o 
   3   2   9       30.75       30.87      1.45 o 
   4   2   9     2087.74     2059.79     25.95 o 
   5   2   9      119.87      123.43      5.09 o 
   6   2   9       27.43       26.41      3.64 o 
   7   2   9        5.82        0.69      3.93 o 
   8   2   9      106.64      106.66     10.44 o 
  -6   3   9        0.03        0.57      5.75 o 
  -5   3   9      400.81      418.31     21.69 o 
  -4   3   9       27.11       23.96      4.18 o 
  -3   3   9        7.12        5.79      2.67 o 
  -2   3   9      153.33      147.50      5.38 o 
  -1   3   9       50.52       63.47      3.70 o 
   0   3   9      349.02      323.31      6.18 o 
   1   3   9       32.21       38.95      2.28 o 
   2   3   9      923.81      913.31      9.53 o 
   3   3   9      107.42      108.13      3.38 o 
   4   3   9      830.02      821.58      8.89 o 
   5   3   9      149.00      155.92      4.90 o 
   6   3   9      121.11      121.89      8.87 o 
   7   3   9       72.26       83.22      5.93 o 
   8   3   9      157.16      136.18      9.94 o 
  -5   4   9       25.18       26.13      6.90 o 
  -4   4   9        0.83        1.01      4.12 o 
  -3   4   9        0.66        1.79      3.57 o 
  -2   4   9      260.41      252.77      7.08 o 
  -1   4   9      110.30      110.36      4.92 o 
   0   4   9       15.25       12.95      2.62 o 
   1   4   9       97.21       98.14      4.42 o 
   2   4   9     1478.62     1463.67     17.33 o 
   3   4   9      747.56      711.04      9.50 o 
   4   4   9       45.64       48.44      2.86 o 
   5   4   9       32.57       30.42      3.63 o 
   6   4   9      443.03      423.79     13.18 o 
   7   4   9      185.42      208.67     10.06 o 
   8   4   9      139.31      147.39     12.16 o 
  -4   5   9        9.77        9.46      5.85 o 
  -3   5   9      118.59      110.89      7.42 o 
  -2   5   9       42.83       48.29      5.42 o 
  -1   5   9        3.55        3.42      2.75 o 
   0   5   9       86.91       93.03      4.91 o 
   1   5   9      501.19      483.97      8.97 o 
   2   5   9        7.86       12.96      2.44 o 
   3   5   9      241.31      233.45      5.44 o 
   4   5   9      285.58      286.96      7.88 o 
   5   5   9       23.35       22.36      3.24 o 
   6   5   9      586.48      620.74     15.13 o 
   7   5   9       50.36       52.98      7.08 o 
   8   5   9        1.40        1.79      5.73 o 
  -3   6   9        8.80       15.93      5.17 o 
  -2   6   9        8.26        8.26      4.57 o 
  -1   6   9        0.25       -1.74      3.67 o 
   0   6   9      746.68      712.53     14.80 o 
   1   6   9     3237.86     3068.42     39.44 o 
   2   6   9      121.97      125.45      5.33 o 
   3   6   9       13.19       16.38      3.06 o 
   4   6   9      338.90      340.84      9.08 o 
   5   6   9      584.42      555.52     16.45 o 
   6   6   9       24.90       33.47      5.64 o 
   7   6   9        4.16        3.83      5.31 o 
  -2   7   9       19.20       14.09      5.63 o 
  -1   7   9       98.28      119.36      9.59 o 
   0   7   9      375.58      411.77     16.20 o 
   1   7   9       47.79       63.62      6.85 o 
   2   7   9       33.55       25.82      5.27 o 
   3   7   9      111.64      120.11      7.50 o 
   4   7   9      425.63      414.70     10.75 o 
   5   7   9      263.00      218.30     10.51 o 
   6   7   9        1.10       -4.19      4.86 o 
   7   7   9       14.74       27.28      7.99 o 
   0   8   9       60.91       57.54      7.31 o 
   1   8   9       12.72       11.14      4.41 o 
   2   8   9      326.72      312.68     13.72 o 
   3   8   9      372.13      417.82     13.54 o 
   4   8   9        0.00       -1.46      4.71 o 
   5   8   9        0.84       -4.39      4.39 o 
   6   8   9       11.45        9.89      6.14 o 
   3   9   9      122.60      125.51     10.69 o 
  -5  -8  10       79.17       80.20      9.03 o 
  -4  -8  10        3.01       -0.98      4.53 o 
  -3  -8  10       43.91       43.84      6.08 o 
  -2  -8  10       16.63       14.17      5.24 o 
  -1  -8  10       55.38       56.58      6.85 o 
  -6  -7  10       19.51       13.28      5.28 o 
  -5  -7  10       42.67       45.99      6.08 o 
  -4  -7  10       87.69       79.52      6.21 o 
  -3  -7  10      169.25      175.82     13.58 o 
  -2  -7  10        9.68        7.16      3.96 o 
  -1  -7  10       11.21       10.16      4.36 o 
   0  -7  10       38.38       37.96      5.75 o 
   1  -7  10        6.99        2.50      4.80 o 
  -7  -6  10        3.48       -1.07      5.88 o 
  -6  -6  10        2.73        1.57      4.76 o 
  -5  -6  10      336.99      352.52     11.45 o 
  -4  -6  10        4.79       -2.25      3.54 o 
  -3  -6  10      172.83      181.54      8.70 o 
  -2  -6  10       95.10      100.94      6.01 o 
  -1  -6  10      211.74      193.05      8.15 o 
   0  -6  10       38.36       39.38      4.81 o 
   1  -6  10       71.80       69.06      5.75 o 
   2  -6  10        1.12       -3.74      4.04 o 
   3  -6  10      106.08       91.43      7.75 o 
  -7  -5  10        3.34       -2.33      5.35 o 
  -6  -5  10        4.75        5.39      4.67 o 
  -5  -5  10      302.80      275.75     11.32 o 
  -4  -5  10      130.94      138.04     11.80 o 
  -3  -5  10        4.85       -0.95      2.80 o 
  -2  -5  10      228.24      227.47      7.07 o 
  -1  -5  10        0.07        0.49      2.38 o 
   0  -5  10        0.02        3.44      2.56 o 
   1  -5  10      191.28      189.06      7.75 o 
   2  -5  10      217.64      212.22     12.29 o 
   3  -5  10       83.06       76.20     10.16 o 
   4  -5  10        0.01        1.65      5.24 o 
  -7  -4  10      140.63      146.41     11.55 o 
  -6  -4  10      288.14      300.54     12.09 o 
  -5  -4  10       22.80       17.91      4.53 o 
  -4  -4  10      119.74      127.57      7.38 o 
  -3  -4  10     1120.45     1029.69     16.04 o 
  -2  -4  10        9.04        7.54      2.66 o 
  -1  -4  10      168.99      162.67      5.08 o 
   0  -4  10       11.28        8.57      2.66 o 
   1  -4  10      109.35      106.47      4.36 o 
   2  -4  10      101.71      101.36      5.13 o 
   3  -4  10       50.93       43.31      5.20 o 
   4  -4  10        0.52        3.56      4.78 o 
   5  -4  10      219.23      217.53     11.72 o 
  -7  -3  10      383.41      359.95     23.82 o 
  -6  -3  10      266.04      272.06      9.61 o 
  -5  -3  10        4.73        9.39      3.55 o 
  -4  -3  10     1390.06     1283.88     18.84 o 
  -3  -3  10       49.74       45.52      2.92 o 
  -2  -3  10      425.99      397.97      7.03 o 
  -1  -3  10       67.36       65.49      3.11 o 
   0  -3  10      118.91      124.45      5.63 o 
   1  -3  10      460.76      448.17      6.81 o 
   2  -3  10        0.18        1.17      1.71 o 
   3  -3  10      390.77      366.84     11.66 o 
   4  -3  10        4.42        3.39      3.86 o 
   5  -3  10       19.10       12.61      5.33 o 
   6  -3  10        2.33       10.13      5.96 o 
  -7  -2  10        1.98        0.90      5.51 o 
  -6  -2  10       53.14       51.39      5.78 o 
  -5  -2  10       97.25       82.70      4.90 o 
  -4  -2  10      457.94      451.64      7.02 o 
  -3  -2  10      162.08      169.50      5.32 o 
  -2  -2  10      167.60      166.42      4.32 o 
  -1  -2  10      194.80      200.40      4.25 o 
   0  -2  10        0.56        1.39      1.52 o 
   1  -2  10       59.88       57.40      2.24 o 
   2  -2  10        7.63        7.00      1.20 o 
   3  -2  10      230.11      205.27      5.07 o 
   4  -2  10       35.48       46.12      3.68 o 
   5  -2  10       13.75       15.92      4.51 o 
   6  -2  10        6.61        4.32      4.74 o 
  -7  -1  10        6.31        6.19      5.35 o 
  -6  -1  10        4.55        7.45      4.10 o 
  -5  -1  10       26.71       24.13      3.04 o 
  -4  -1  10      315.35      302.65      7.76 o 
  -3  -1  10        2.03        2.07      1.36 o 
  -2  -1  10       43.10       39.05      2.08 o 
  -1  -1  10     2085.21     2116.52     17.86 o 
   0  -1  10      527.15      553.95      5.91 o 
   1  -1  10      310.95      307.44      4.38 o 
   2  -1  10       19.47       22.53      1.84 o 
   3  -1  10       24.19       19.60      2.14 o 
   4  -1  10       86.15       83.67      3.90 o 
   5  -1  10      181.54      166.93      8.61 o 
   6  -1  10       37.58       51.76      8.24 o 
   7  -1  10      191.00      204.14     13.76 o 
  -7   0  10        1.89       12.10      8.06 o 
  -6   0  10       72.61       80.39      7.43 o 
  -5   0  10       61.76       49.99      5.01 o 
  -4   0  10      111.21      108.32      5.31 o 
  -3   0  10      116.33      130.35      4.44 o 
  -2   0  10       14.02       19.00      2.00 o 
  -1   0  10      149.17      166.40      3.25 o 
   0   0  10      113.69      108.92      2.57 o 
   1   0  10      997.08      994.96      9.07 o 
   2   0  10     2319.60     2437.67     21.93 o 
   3   0  10       12.13       13.12      1.79 o 
   4   0  10        8.32        5.04      2.10 o 
   5   0  10      251.82      245.83      7.50 o 
   6   0  10      432.38      428.38     14.36 o 
   7   0  10      157.02      180.85     10.97 o 
  -7   1  10       23.07       16.18      7.39 o 
  -6   1  10      317.96      304.91     15.47 o 
  -5   1  10        1.79       -2.12      3.40 o 
  -4   1  10       64.71       56.58      3.63 o 
  -3   1  10     1475.32     1411.52     16.62 o 
  -2   1  10      303.38      293.16      4.76 o 
  -1   1  10        1.27        2.21      1.57 o 
   0   1  10       10.84        6.29      1.47 o 
   1   1  10      866.37      866.77      9.31 o 
   2   1  10      172.39      180.97      2.74 o 
   3   1  10      248.77      242.14      4.16 o 
   4   1  10       87.37       85.48      3.02 o 
   5   1  10      836.93      827.74     17.23 o 
   6   1  10      201.26      219.16      9.31 o 
   7   1  10        0.41       -1.13      3.64 o 
  -6   2  10       54.25       65.37      7.23 o 
  -5   2  10        1.04        3.85      4.76 o 
  -4   2  10     1070.42     1035.18     21.78 o 
  -3   2  10      161.67      150.23      3.62 o 
  -2   2  10      159.56      150.11      4.13 o 
  -1   2  10      189.99      187.97      5.49 o 
   0   2  10      862.65      882.63     10.67 o 
   1   2  10        1.18       -0.06      1.37 o 
   2   2  10        7.12        6.98      0.97 o 
   3   2  10      580.58      565.96      6.80 o 
   4   2  10      778.26      769.31     10.92 o 
   5   2  10       11.16        8.12      3.60 o 
   6   2  10       55.32       57.16      4.76 o 
   7   2  10      107.96      117.76      9.62 o 
   8   2  10      102.73      115.31     16.01 o 
  -6   3  10       27.08       22.56      6.71 o 
  -5   3  10       17.33       27.39      6.24 o 
  -4   3  10      220.88      213.90      8.77 o 
  -3   3  10        7.41        5.80      2.63 o 
  -2   3  10      119.94      119.27      4.57 o 
  -1   3  10       43.58       42.68      3.34 o 
   0   3  10       60.82       52.09      3.06 o 
   1   3  10        0.17       -1.12      1.48 o 
   2   3  10       40.52       32.01      1.83 o 
   3   3  10      382.40      376.66      8.46 o 
   4   3  10     1184.87     1154.64     12.68 o 
   5   3  10        1.56        4.36      2.50 o 
   6   3  10       64.03       59.01      5.65 o 
   7   3  10       86.91      106.15      6.49 o 
   8   3  10      229.62      239.49     12.86 o 
  -5   4  10       10.80       18.92      6.41 o 
  -4   4  10       17.59       25.62      6.32 o 
  -3   4  10        3.73        3.34      3.64 o 
  -2   4  10       51.01       54.63      4.05 o 
  -1   4  10       35.28       24.85      3.19 o 
   0   4  10        2.20       -1.14      2.28 o 
   1   4  10      291.51      271.93      5.57 o 
   2   4  10     1922.27     1886.11     20.62 o 
   3   4  10      714.81      715.64     11.88 o 
   4   4  10       79.81       83.40      3.96 o 
   5   4  10       89.60       86.43      4.72 o 
   6   4  10      516.60      523.02     14.79 o 
   7   4  10       10.52        8.64      6.72 o 
   8   4  10      149.94      158.28      9.89 o 
  -4   5  10       37.19       17.54      6.44 o 
  -3   5  10       49.00       54.94      6.00 o 
  -2   5  10        1.38       -2.02      3.60 o 
  -1   5  10        5.41        3.86      2.95 o 
   0   5  10       71.47       75.79      4.62 o 
   1   5  10      178.07      176.08      5.38 o 
   2   5  10     3630.95     3484.79     40.39 o 
   3   5  10        1.81        3.97      2.31 o 
   4   5  10       28.97       22.51      3.42 o 
   5   5  10      268.03      251.71      7.29 o 
   6   5  10     1183.07     1149.05     22.47 o 
   7   5  10        1.09        6.05      5.42 o 
   8   5  10       14.12        7.45      6.81 o 
  -3   6  10       45.02       49.52      6.50 o 
  -2   6  10        2.99        3.19      4.37 o 
  -1   6  10       16.16       15.92      4.51 o 
   0   6  10      276.37      272.19      8.40 o 
   1   6  10       10.79       35.07      5.22 o 
   2   6  10      212.69      215.86      7.85 o 
   3   6  10       61.29       62.88      4.65 o 
   4   6  10      574.20      552.85     11.54 o 
   5   6  10        0.00       13.08      3.90 o 
   6   6  10       81.28       71.44      6.73 o 
   7   6  10        1.94       -1.27      6.53 o 
  -2   7  10       39.90       37.13      6.57 o 
  -1   7  10       31.29       30.91      5.87 o 
   0   7  10      345.71      388.31     11.31 o 
   1   7  10       58.72       61.17      5.05 o 
   2   7  10       13.87       14.24      3.84 o 
   3   7  10       83.82       87.95      5.94 o 
   4   7  10      863.22      819.32     14.56 o 
   5   7  10      141.33      148.04      8.92 o 
   6   7  10        2.19       -2.45      5.16 o 
   7   7  10       30.50       21.17      7.85 o 
   0   8  10       12.54       16.07      5.78 o 
   1   8  10       25.41       23.30      4.89 o 
   2   8  10      246.43      254.85     11.91 o 
   3   8  10       14.00       28.39      5.87 o 
   4   8  10      125.51      115.62      8.64 o 
   5   8  10        2.73       -4.35      4.35 o 
   6   8  10       88.37       87.82      9.22 o 
  -4  -8  11       42.76       47.28      6.77 o 
  -3  -8  11       51.33       64.88      6.67 o 
  -2  -8  11      144.67      143.44      9.18 o 
  -1  -8  11        4.55        4.23      4.75 o 
  -6  -7  11        2.68       12.72      5.87 o 
  -5  -7  11       12.64        5.55      4.47 o 
  -4  -7  11       58.87       70.29      6.05 o 
  -3  -7  11      247.40      242.74     10.65 o 
  -2  -7  11        8.75        8.99      4.04 o 
  -1  -7  11       45.20       41.00      5.29 o 
   0  -7  11       53.08       51.79      6.15 o 
   1  -7  11        6.83        5.83      4.79 o 
  -7  -6  11       41.60       35.06      7.45 o 
  -6  -6  11       15.89       17.66      5.66 o 
  -5  -6  11      422.26      389.59     13.72 o 
  -4  -6  11      179.01      179.85     14.47 o 
  -3  -6  11      327.13      317.89     13.39 o 
  -2  -6  11        1.67        4.61      3.24 o 
  -1  -6  11        9.18        7.78      3.59 o 
   0  -6  11        2.37        0.29      3.54 o 
   1  -6  11       34.34       33.95      6.20 o 
   2  -6  11        1.63        1.33      4.21 o 
   3  -6  11       43.06       33.12      7.21 o 
  -7  -5  11        0.09       -4.96      4.96 o 
  -6  -5  11      231.80      254.78     11.64 o 
  -5  -5  11      566.32      534.88     14.47 o 
  -4  -5  11        1.03       -2.62      3.68 o 
  -3  -5  11        8.37        7.17      2.72 o 
  -2  -5  11     1077.08      983.02     15.55 o 
  -1  -5  11      243.41      240.31      6.84 o 
   0  -5  11        3.48        3.19      2.54 o 
   1  -5  11       93.89      102.68      6.08 o 
   2  -5  11       53.46       60.64      5.37 o 
   3  -5  11        0.05       -4.66      4.66 o 
   4  -5  11       16.11       12.93      6.38 o 
  -7  -4  11      306.62      304.50     14.66 o 
  -6  -4  11        0.03       -2.62      4.52 o 
  -5  -4  11      161.06      151.42      8.52 o 
  -4  -4  11      263.72      254.51      9.85 o 
  -3  -4  11     1218.76     1117.19     16.81 o 
  -2  -4  11        0.14       -2.37      2.61 o 
  -1  -4  11      565.12      502.01      9.07 o 
   0  -4  11       56.03       53.83      3.86 o 
   1  -4  11        0.56        0.81      2.26 o 
   2  -4  11      216.45      204.75      7.82 o 
   3  -4  11      126.72      126.28      7.43 o 
   4  -4  11       39.62       44.10      6.47 o 
   5  -4  11        6.65        7.84      5.57 o 
  -7  -3  11      650.04      622.19     20.56 o 
  -6  -3  11       27.06       35.72      5.50 o 
  -5  -3  11      237.41      222.59      9.29 o 
  -4  -3  11       85.01       89.40      4.48 o 
  -3  -3  11      299.38      295.51      5.53 o 
  -2  -3  11      149.42      137.69      6.98 o 
  -1  -3  11        7.20        8.12      2.00 o 
   0  -3  11       34.39       30.51      2.65 o 
   1  -3  11        6.42        3.53      1.92 o 
   2  -3  11        0.91       -1.88      1.88 o 
   3  -3  11      151.04      129.63      5.39 o 
   4  -3  11       98.76      110.84      7.18 o 
   5  -3  11       13.58        7.37      6.10 o 
  -7  -2  11       94.13       70.91      8.38 o 
  -6  -2  11       17.16       20.96      4.92 o 
  -5  -2  11      189.89      169.60      6.74 o 
  -4  -2  11      340.86      317.98      5.84 o 
  -3  -2  11      531.80      500.48      7.63 o 
  -2  -2  11      342.25      336.48      5.75 o 
  -1  -2  11      574.61      563.84      7.92 o 
   0  -2  11      345.01      351.84      6.01 o 
   1  -2  11      459.38      449.64      7.71 o 
   2  -2  11       19.82       15.37      2.02 o 
   3  -2  11       88.47       97.86      4.34 o 
   4  -2  11       62.75       87.66      4.74 o 
   5  -2  11        1.48        0.22      4.75 o 
   6  -2  11       55.53       53.75      6.29 o 
  -7  -1  11       13.80       23.69      6.34 o 
  -6  -1  11      185.32      184.89      8.86 o 
  -5  -1  11      365.74      376.70      8.86 o 
  -4  -1  11      210.41      201.31      5.13 o 
  -3  -1  11      393.28      377.85      5.79 o 
  -2  -1  11      127.00      136.56      3.67 o 
  -1  -1  11      382.88      405.95      5.34 o 
   0  -1  11      843.97      853.88      8.78 o 
   1  -1  11      137.00      141.97      4.46 o 
   2  -1  11      313.43      290.59      4.46 o 
   3  -1  11     1614.82     1654.96     19.66 o 
   4  -1  11        5.24        5.84      2.85 o 
   5  -1  11       78.47       76.63      6.50 o 
   6  -1  11       22.25       20.12      5.25 o 
   7  -1  11      249.69      243.12     15.07 o 
  -7   0  11        2.15       -4.50      5.15 o 
  -6   0  11      120.78      118.85     11.00 o 
  -5   0  11       85.03       96.00      6.49 o 
  -4   0  11       27.02       27.53      3.59 o 
  -3   0  11       81.01       72.23      2.87 o 
  -2   0  11     4715.03     4658.60     46.03 o 
  -1   0  11      901.84      899.60      9.76 o 
   0   0  11       39.61       35.25      1.82 o 
   1   0  11      625.47      598.98      6.42 o 
   2   0  11       66.95       66.17      2.15 o 
   3   0  11        0.29        1.41      1.56 o 
   4   0  11        0.10       -0.88      2.28 o 
   5   0  11      269.56      279.95      8.81 o 
   6   0  11       28.05       29.28      6.08 o 
   7   0  11       98.83      111.15      9.30 o 
  -6   1  11      206.81      188.09     12.48 o 
  -5   1  11       89.48       85.26      6.15 o 
  -4   1  11      468.48      442.49      9.72 o 
  -3   1  11     1637.77     1538.62     18.01 o 
  -2   1  11      532.05      506.78      7.13 o 
  -1   1  11      179.55      163.15      4.25 o 
   0   1  11      123.88      134.28      3.73 o 
   1   1  11      156.17      159.08      3.48 o 
   2   1  11      126.51      131.53      2.50 o 
   3   1  11      119.88      120.41      2.80 o 
   4   1  11      277.87      260.66      5.12 o 
   5   1  11      775.29      748.50     14.41 o 
   6   1  11      146.63      140.04      7.72 o 
   7   1  11        4.01        6.31      4.04 o 
  -6   2  11       71.87       88.31      8.92 o 
  -5   2  11       40.10       34.79      6.09 o 
  -4   2  11      144.84      153.00      7.12 o 
  -3   2  11        4.33        5.07      1.85 o 
  -2   2  11      135.22      127.15      4.27 o 
  -1   2  11       70.02       69.01      3.71 o 
   0   2  11      154.61      150.68      5.90 o 
   1   2  11        1.13        1.74      1.35 o 
   2   2  11        0.00        1.01      1.06 o 
   3   2  11      310.52      298.84      5.12 o 
   4   2  11       63.08       68.96      3.55 o 
   5   2  11       34.74       47.15      4.50 o 
   6   2  11        0.03        0.56      3.40 o 
   7   2  11      167.03      173.70      9.31 o 
   8   2  11        0.44        2.01      7.36 o 
  -5   3  11      153.92      133.80     10.06 o 
  -4   3  11      261.46      266.08     10.25 o 
  -3   3  11      165.93      158.79      6.84 o 
  -2   3  11      178.82      177.84      5.53 o 
  -1   3  11        0.77       -1.22      2.27 o 
   0   3  11      174.68      160.96      5.00 o 
   1   3  11        4.39        4.40      1.72 o 
   2   3  11       36.65       42.30      2.29 o 
   3   3  11     1456.72     1421.78     21.03 o 
   4   3  11     2731.57     2642.99     28.87 o 
   5   3  11       59.01       47.68      4.35 o 
   6   3  11       26.46       26.10      4.80 o 
   7   3  11      415.18      414.19     11.91 o 
   8   3  11       54.74       53.01      7.64 o 
  -5   4  11        2.04       -0.57      5.85 o 
  -4   4  11       68.82       86.16      8.51 o 
  -3   4  11       21.68       25.05      4.53 o 
  -2   4  11        0.50        0.73      2.74 o 
  -1   4  11       21.35       13.76      3.05 o 
   0   4  11       83.00       84.71      4.43 o 
   1   4  11      361.97      345.40      6.44 o 
   2   4  11      101.04       94.94      3.48 o 
   3   4  11     1927.95     1849.12     21.42 o 
   4   4  11        0.68        0.89      2.51 o 
   5   4  11       87.55       88.70      5.46 o 
   6   4  11       43.99       54.71      5.88 o 
   7   4  11      468.44      455.41     14.84 o 
   8   4  11       46.69       46.97      8.02 o 
  -4   5  11       58.12       47.09      7.60 o 
  -3   5  11       90.84       82.09     13.14 o 
  -2   5  11      154.78      137.91      7.80 o 
  -1   5  11        7.33        4.51      3.07 o 
   0   5  11       35.01       40.64      3.95 o 
   1   5  11      122.83      124.37      5.15 o 
   2   5  11      119.24      125.49      5.01 o 
   3   5  11      209.16      206.68      6.93 o 
   4   5  11        2.83        5.60      2.98 o 
   5   5  11      949.55      882.28     15.14 o 
   6   5  11      285.45      308.53     18.87 o 
   7   5  11       60.32       69.44      8.92 o 
  -3   6  11        6.21        8.98      5.15 o 
  -2   6  11        7.29       10.04      4.87 o 
  -1   6  11       26.82       22.49      4.79 o 
   0   6  11      103.20       98.78      5.68 o 
   1   6  11      313.50      313.20      8.51 o 
   2   6  11        5.82        6.00      3.26 o 
   3   6  11       89.70       85.97      5.20 o 
   4   6  11       42.56       43.68      4.15 o 
   5   6  11      364.06      359.54     10.96 o 
   6   6  11      138.40      130.82      8.44 o 
   7   6  11        6.01       -5.68      5.68 o 
  -2   7  11       69.59       68.74      7.16 o 
  -1   7  11        0.19       -1.31      4.55 o 
   0   7  11       37.97       38.01      4.99 o 
   1   7  11        2.85       -0.08      3.39 o 
   2   7  11        1.30        4.03      3.45 o 
   3   7  11      223.08      231.03     10.56 o 
   4   7  11      353.92      361.99     11.63 o 
   5   7  11        3.14        6.03      4.80 o 
   6   7  11       17.53       11.90      5.99 o 
   7   7  11      217.12      238.39     29.28 o 
   0   8  11       14.67       15.72      6.07 o 
   1   8  11        0.60       -1.36      4.60 o 
   2   8  11       68.04       63.67      5.92 o 
   3   8  11      263.78      271.98     12.39 o 
   4   8  11      688.11      686.18     31.26 o 
   5   8  11        1.36        1.02      5.11 o 
   6   8  11       42.14       29.10      7.09 o 
  -4  -8  12       40.73       36.78      6.54 o 
  -3  -8  12       25.15       22.22      7.38 o 
  -2  -8  12      293.72      296.71     12.79 o 
  -6  -7  12       81.81       74.71      7.47 o 
  -5  -7  12        0.15       -0.78      4.58 o 
  -4  -7  12      337.66      327.39     12.46 o 
  -3  -7  12       30.24       21.01      4.80 o 
  -2  -7  12        6.17        3.45      4.17 o 
  -1  -7  12        1.16        4.19      4.21 o 
   0  -7  12        1.89        7.00      4.63 o 
   1  -7  12        2.57       15.57      5.46 o 
  -6  -6  12      117.82      123.93      9.71 o 
  -5  -6  12       45.12       39.35      5.79 o 
  -4  -6  12      771.37      740.37     16.32 o 
  -3  -6  12      129.52      121.32      6.63 o 
  -2  -6  12        2.14        5.12      3.41 o 
  -1  -6  12      419.31      416.77     12.29 o 
   0  -6  12       62.90       63.50      5.59 o 
   1  -6  12       28.71       25.46      5.10 o 
   2  -6  12        2.36        5.35      4.67 o 
  -7  -5  12       95.97       97.78      9.44 o 
  -6  -5  12     1002.10      986.60     23.85 o 
  -5  -5  12       79.79       80.43      7.13 o 
  -4  -5  12      135.07      143.28      8.09 o 
  -3  -5  12       57.76       62.99      4.26 o 
  -2  -5  12      723.76      675.07     11.71 o 
  -1  -5  12      497.34      447.02     10.69 o 
   0  -5  12       51.62       42.26      3.64 o 
   1  -5  12        8.12        5.44      3.31 o 
   2  -5  12        0.78        2.34      3.79 o 
   3  -5  12       31.00       33.58      7.74 o 
   4  -5  12       74.88       90.25      9.22 o 
  -7  -4  12       51.24       64.44      8.16 o 
  -6  -4  12      291.38      279.69     12.67 o 
  -5  -4  12       82.82       77.19      6.73 o 
  -4  -4  12       41.72       49.82      4.25 o 
  -3  -4  12       10.97        9.35      2.31 o 
  -2  -4  12      486.23      522.72      9.63 o 
  -1  -4  12      434.53      399.09      8.15 o 
   0  -4  12       34.59       38.81      3.65 o 
   1  -4  12        6.25        4.01      2.47 o 
   2  -4  12       20.20       26.29      4.17 o 
   3  -4  12      193.81      204.62     10.51 o 
   4  -4  12       38.70       37.57      6.80 o 
   5  -4  12        5.05       -7.17      7.84 o 
  -7  -3  12      205.36      192.64     11.83 o 
  -6  -3  12      122.16      116.89      7.18 o 
  -5  -3  12      386.52      364.32     10.46 o 
  -4  -3  12      571.17      533.12     10.33 o 
  -3  -3  12      472.67      424.42      6.45 o 
  -2  -3  12       10.38       12.09      2.35 o 
  -1  -3  12       54.11       45.75      3.09 o 
   0  -3  12       22.79       22.33      2.87 o 
   1  -3  12      609.65      599.49      7.66 o 
   2  -3  12       98.51       91.42      3.60 o 
   3  -3  12       42.30       48.38      4.52 o 
   4  -3  12      147.48      142.97      8.81 o 
   5  -3  12      101.55       90.62     11.23 o 
  -7  -2  12       56.67       62.25      8.18 o 
  -6  -2  12        1.24       -1.07      4.17 o 
  -5  -2  12        0.37        0.04      3.01 o 
  -4  -2  12        0.62        0.61      2.70 o 
  -3  -2  12      951.78      910.96     11.24 o 
  -2  -2  12        0.40       -0.48      1.74 o 
  -1  -2  12       40.73       43.85      2.98 o 
   0  -2  12      192.92      182.63      4.73 o 
   1  -2  12     1004.19      958.72     10.65 o 
   2  -2  12      143.26      138.72      4.29 o 
   3  -2  12       31.20       33.97      2.98 o 
   4  -2  12      226.30      238.67      7.29 o 
   5  -2  12       40.01       46.58      6.12 o 
   6  -2  12       62.77       57.63      7.15 o 
  -7  -1  12       42.82       42.43      7.04 o 
  -6  -1  12      136.44      126.89      7.68 o 
  -5  -1  12      618.98      595.46     11.34 o 
  -4  -1  12      120.40      129.74      5.89 o 
  -3  -1  12      575.99      555.92      7.37 o 
  -2  -1  12      177.40      154.85      4.16 o 
  -1  -1  12     7099.09     7047.88     58.52 o 
   0  -1  12      126.19      140.95      3.51 o 
   1  -1  12      135.37      134.72      3.77 o 
   2  -1  12       80.28       76.46      2.55 o 
   3  -1  12        0.48        1.43      1.98 o 
   4  -1  12        8.27        0.80      3.23 o 
   5  -1  12       30.14       21.30      4.62 o 
   6  -1  12      177.36      158.21     10.66 o 
  -7   0  12        1.93        2.04      5.28 o 
  -6   0  12       23.08       19.67      5.26 o 
  -5   0  12      222.24      239.20     12.34 o 
  -4   0  12        0.47        0.35      2.83 o 
  -3   0  12       34.98       35.05      2.56 o 
  -2   0  12      638.56      639.77      9.69 o 
  -1   0  12     2266.69     2230.86     20.94 o 
   0   0  12       91.85      104.33      3.25 o 
   1   0  12      318.13      308.42      4.16 o 
   2   0  12       20.43       27.04      1.67 o 
   3   0  12      308.28      294.04      5.50 o 
   4   0  12       21.07       21.62      2.98 o 
   5   0  12        0.13       -0.68      3.17 o 
   6   0  12      108.85      116.24      9.41 o 
   7   0  12      106.57       94.59      8.85 o 
  -6   1  12        3.40        8.18      6.11 o 
  -5   1  12      332.57      334.21     10.93 o 
  -4   1  12      208.97      200.00      7.53 o 
  -3   1  12      845.73      809.42     14.33 o 
  -2   1  12        8.00        6.96      2.16 o 
  -1   1  12      572.43      551.62      8.34 o 
   0   1  12       26.33       33.84      2.13 o 
   1   1  12       45.15       49.59      2.28 o 
   2   1  12      175.26      153.81      3.14 o 
   3   1  12      110.01      106.74      3.91 o 
   4   1  12      268.63      263.20      7.45 o 
   5   1  12      365.21      365.20      8.40 o 
   6   1  12       91.25       89.16      6.15 o 
   7   1  12        0.99       -1.27      4.22 o 
  -6   2  12        5.54       10.98      6.21 o 
  -5   2  12       23.90       20.60      5.11 o 
  -4   2  12       25.42       33.89      4.35 o 
  -3   2  12      173.33      175.94      7.35 o 
  -2   2  12        8.54        5.28      1.89 o 
  -1   2  12       88.54       87.27      4.21 o 
   0   2  12       92.10      102.60      3.85 o 
   1   2  12      553.18      547.47      7.07 o 
   2   2  12       13.51       10.01      1.42 o 
   3   2  12      196.10      191.29      5.18 o 
   4   2  12      330.33      319.85      5.33 o 
   5   2  12     1904.54     1774.35     23.68 o 
   6   2  12       26.73       30.04      5.80 o 
   7   2  12       33.27       41.62      6.32 o 
  -5   3  12       67.08       80.54      8.36 o 
  -4   3  12      236.86      227.81     10.50 o 
  -3   3  12      798.09      753.06     12.77 o 
  -2   3  12      177.18      182.07      6.43 o 
  -1   3  12       72.02       69.46      4.17 o 
   0   3  12      222.36      173.59      5.33 o 
   1   3  12       88.71       83.35      3.84 o 
   2   3  12      145.97      156.68      3.18 o 
   3   3  12       92.82       88.63      3.24 o 
   4   3  12      591.69      586.13     13.93 o 
   5   3  12       15.79       14.13      3.43 o 
   6   3  12       92.43       96.29      6.39 o 
   7   3  12      227.12      228.46     10.77 o 
   8   3  12       70.21       66.38      8.18 o 
  -5   4  12      108.73      124.68     10.37 o 
  -4   4  12        0.61       -3.72      5.18 o 
  -3   4  12       61.88       65.14      5.90 o 
  -2   4  12       12.17       11.16      3.11 o 
  -1   4  12      212.23      186.69      8.75 o 
   0   4  12       71.71       83.13      4.82 o 
   1   4  12      254.71      241.33      6.31 o 
   2   4  12       14.90       13.04      2.07 o 
   3   4  12      279.21      270.24      6.84 o 
   4   4  12      123.87      108.68      5.95 o 
   5   4  12       67.10       65.81      5.05 o 
   6   4  12      155.28      168.13      8.18 o 
   7   4  12      302.64      296.54     13.45 o 
   8   4  12        0.27       -0.75      5.71 o 
  -4   5  12       41.11       35.74      7.33 o 
  -3   5  12       35.79       25.10      5.70 o 
  -2   5  12        2.25        5.60      4.52 o 
  -1   5  12      272.12      282.07      8.44 o 
   0   5  12       47.27       55.18      4.38 o 
   1   5  12       73.44       68.49      4.25 o 
   2   5  12      170.64      165.31      6.61 o 
   3   5  12        1.39        2.52      2.77 o 
   4   5  12       30.26       29.50      4.24 o 
   5   5  12      363.85      345.92     10.18 o 
   6   5  12       29.22       30.03      5.96 o 
   7   5  12      196.66      183.66     16.05 o 
  -3   6  12       39.85       41.38      6.21 o 
  -2   6  12        1.03        0.08      4.29 o 
  -1   6  12       76.86       77.02      6.62 o 
   0   6  12        0.64       -0.21      3.15 o 
   1   6  12       68.87       70.91      4.62 o 
   2   6  12        0.91       -1.04      3.00 o 
   3   6  12       54.54       56.69      4.57 o 
   4   6  12       17.30        9.84      3.85 o 
   5   6  12      454.00      462.79     13.33 o 
   6   6  12       37.60       53.55      7.04 o 
   7   6  12        3.99        1.21      6.19 o 
  -1   7  12        1.63       -2.47      4.78 o 
   0   7  12        1.15        4.49      5.17 o 
   1   7  12        6.05        3.09      3.62 o 
   2   7  12       58.15       57.94      4.91 o 
   3   7  12      145.10      139.30      8.68 o 
   4   7  12       57.09       66.14      5.93 o 
   5   7  12      768.65      739.89     25.61 o 
   6   7  12        4.39       -5.17      5.17 o 
   0   8  12       67.15       73.74      8.00 o 
   1   8  12       16.13       14.44      5.15 o 
   2   8  12        0.85       -0.73      4.36 o 
   3   8  12      120.43      104.64      9.29 o 
   4   8  12       12.52       35.17      6.88 o 
   5   8  12        0.59       -5.46      5.46 o 
  -5  -7  13       92.27       87.69      7.45 o 
  -4  -7  13      202.11      194.95     10.42 o 
  -3  -7  13      114.18       97.30      7.32 o 
  -2  -7  13        1.24       -0.93      4.05 o 
  -1  -7  13       41.52       37.64      5.38 o 
   0  -7  13      638.81      634.50     21.04 o 
   1  -7  13        6.79        7.42      5.15 o 
  -6  -6  13        3.64        1.77      4.98 o 
  -5  -6  13      331.01      353.06     12.27 o 
  -4  -6  13      543.38      516.85     13.62 o 
  -3  -6  13        0.09        4.02      3.61 o 
  -2  -6  13       66.87       65.43      5.11 o 
  -1  -6  13      522.93      516.04     12.53 o 
   0  -6  13      266.23      265.73     11.49 o 
   1  -6  13        2.56       -3.71      4.16 o 
   2  -6  13        3.14        4.68      5.11 o 
  -7  -5  13       23.43       20.53      6.08 o 
  -6  -5  13       27.09       25.65      5.91 o 
  -5  -5  13      253.74      261.40     11.56 o 
  -4  -5  13      256.51      242.76     10.19 o 
  -3  -5  13       22.80       25.86      5.00 o 
  -2  -5  13      275.88      268.73      7.97 o 
  -1  -5  13       60.38       55.20      5.14 o 
   0  -5  13      131.81      133.10      5.46 o 
   1  -5  13       31.62       33.65      4.27 o 
   2  -5  13        1.96       -3.53      3.53 o 
   3  -5  13       11.45        4.37      6.22 o 
  -7  -4  13        1.24       -1.49      5.97 o 
  -6  -4  13      228.81      240.34     11.91 o 
  -5  -4  13       37.96       41.12      5.85 o 
  -4  -4  13        0.63        1.89      2.99 o 
  -3  -4  13      386.98      356.66      8.75 o 
  -2  -4  13     1157.25     1131.59     16.31 o 
  -1  -4  13       56.58       57.51      5.80 o 
   0  -4  13      275.04      266.47      7.67 o 
   1  -4  13        6.38        4.43      3.05 o 
   2  -4  13      155.64      153.46      6.40 o 
   3  -4  13       42.54       44.54      5.76 o 
   4  -4  13       23.68       24.84      6.28 o 
  -7  -3  13       18.37       12.49      6.44 o 
  -6  -3  13      270.47      260.60     10.37 o 
  -5  -3  13      320.53      298.35     13.12 o 
  -4  -3  13      158.11      162.42      5.73 o 
  -3  -3  13       23.83       10.75      2.65 o 
  -2  -3  13      525.77      506.19      9.41 o 
  -1  -3  13        0.04        1.24      2.08 o 
   0  -3  13      157.11      162.13      4.88 o 
   1  -3  13     1302.38     1261.56     13.90 o 
   2  -3  13      581.79      567.29      9.40 o 
   3  -3  13        0.70        1.50      2.65 o 
   4  -3  13       22.86       18.67      5.36 o 
   5  -3  13       10.32       20.48      5.73 o 
  -7  -2  13       20.67       17.17     11.30 o 
  -6  -2  13       38.46       37.37      5.83 o 
  -5  -2  13        3.23       -2.90      2.90 o 
  -4  -2  13      175.66      181.26      6.12 o 
  -3  -2  13      140.69      128.93      4.64 o 
  -2  -2  13       46.89       42.27      2.62 o 
  -1  -2  13      860.71      851.66     11.50 o 
   0  -2  13     5368.82     5247.66     49.89 o 
   1  -2  13      402.62      386.61      7.03 o 
   2  -2  13      460.99      448.17      7.27 o 
   3  -2  13       15.71       10.49      2.53 o 
   4  -2  13        5.29        5.52      3.40 o 
   5  -2  13       51.20       43.48      6.30 o 
   6  -2  13       52.33       48.85      7.83 o 
  -7  -1  13        9.46        8.86      6.31 o 
  -6  -1  13      115.73      118.35      7.71 o 
  -5  -1  13      473.25      409.66      9.54 o 
  -4  -1  13      953.25      936.62     14.76 o 
  -3  -1  13      677.26      668.73      8.63 o 
  -2  -1  13        2.42        2.27      1.92 o 
  -1  -1  13        9.16       13.26      1.89 o 
   0  -1  13      389.30      368.64      5.40 o 
   1  -1  13       27.41       31.31      1.91 o 
   2  -1  13        1.24       -1.46      1.46 o 
   3  -1  13       84.89       87.21      5.46 o 
   4  -1  13      296.67      272.19      8.98 o 
   5  -1  13        0.05        4.19      4.09 o 
   6  -1  13       68.45       64.99      8.19 o 
  -7   0  13        8.45       10.14      5.60 o 
  -6   0  13      251.58      237.68     10.17 o 
  -5   0  13       19.80       18.92      3.91 o 
  -4   0  13      227.29      216.17      7.56 o 
  -3   0  13        0.36       -1.11      1.89 o 
  -2   0  13     1122.59     1087.51     14.33 o 
  -1   0  13     1460.16     1417.53     15.60 o 
   0   0  13      800.85      796.78      9.09 o 
   1   0  13      510.35      482.81      5.95 o 
   2   0  13      314.19      308.03      5.54 o 
   3   0  13      199.90      191.08      5.42 o 
   4   0  13      146.96      130.91      8.33 o 
   5   0  13       29.99       26.65      4.55 o 
   6   0  13      105.13      100.71      8.38 o 
   7   0  13      177.60      174.98     13.54 o 
  -6   1  13       66.04       61.59      8.51 o 
  -5   1  13      176.14      180.49     14.62 o 
  -4   1  13      231.77      216.91      7.68 o 
  -3   1  13        5.71        4.35      2.36 o 
  -2   1  13      570.22      556.38      9.21 o 
  -1   1  13      669.55      638.03      8.96 o 
   0   1  13       73.20       76.76      2.92 o 
   1   1  13      182.74      167.86      4.48 o 
   2   1  13       70.93       76.69      2.60 o 
   3   1  13      134.30      143.99      3.61 o 
   4   1  13      212.56      211.96      5.07 o 
   5   1  13       17.42       19.08      4.66 o 
   6   1  13      685.15      695.44     18.36 o 
   7   1  13       10.13       12.80      7.44 o 
  -6   2  13       13.91        4.00      5.93 o 
  -5   2  13       72.57       76.33      6.54 o 
  -4   2  13       17.16       21.46      4.45 o 
  -3   2  13      499.11      487.32      9.71 o 
  -2   2  13      398.76      383.99      7.89 o 
  -1   2  13       85.63       80.70      3.70 o 
   0   2  13      658.46      624.96      8.80 o 
   1   2  13     1598.28     1400.56     14.61 o 
   2   2  13      446.61      423.05      5.82 o 
   3   2  13       84.62       76.91      2.98 o 
   4   2  13        2.05        3.24      2.09 o 
   5   2  13      102.21      107.17      5.32 o 
   6   2  13       12.00        4.72      4.12 o 
   7   2  13        0.48       -3.85      4.79 o 
  -5   3  13       77.23       70.29      8.27 o 
  -4   3  13        0.08       12.07      5.72 o 
  -3   3  13      720.54      714.60     12.59 o 
  -2   3  13       80.06       77.68      4.69 o 
  -1   3  13        2.66        3.82      2.60 o 
   0   3  13      479.60      402.56      8.03 o 
   1   3  13      328.93      301.73      6.10 o 
   2   3  13      130.98      127.67      4.63 o 
   3   3  13        1.36       -1.59      1.59 o 
   4   3  13      342.61      341.87      8.73 o 
   5   3  13       98.06       95.93      5.42 o 
   6   3  13      126.76      111.42      7.57 o 
   7   3  13        0.15        4.77      5.26 o 
  -4   4  13      106.67      111.34      9.45 o 
  -3   4  13      114.18      112.87      7.16 o 
  -2   4  13        9.11        3.19      3.37 o 
  -1   4  13      118.57      110.35      5.49 o 
   0   4  13       75.35       69.69      4.47 o 
   1   4  13      308.36      289.61      6.44 o 
   2   4  13       16.32       15.36      2.15 o 
   3   4  13       75.14       71.11      3.95 o 
   4   4  13       18.19       13.04      3.92 o 
   5   4  13       48.23       45.62      5.70 o 
   6   4  13      141.89      133.06     12.93 o 
   7   4  13        8.74       13.87      5.47 o 
  -4   5  13        0.09       -2.63      6.09 o 
  -3   5  13       15.14       15.47      5.39 o 
  -2   5  13      152.82      162.76      8.59 o 
  -1   5  13      501.77      504.28     14.99 o 
   0   5  13        2.12        1.38      3.05 o 
   1   5  13        0.92       -2.49      2.49 o 
   2   5  13       49.30       52.31      3.57 o 
   3   5  13        8.33       11.21      3.14 o 
   4   5  13        9.92       10.88      3.74 o 
   5   5  13       34.15       29.44      4.39 o 
   6   5  13      352.27      347.43     13.98 o 
   7   5  13      245.32      226.38     12.55 o 
  -3   6  13       17.85       16.70      5.91 o 
  -2   6  13        3.38        7.12      4.76 o 
  -1   6  13      150.27      147.33      9.32 o 
   0   6  13        3.22        7.71      3.52 o 
   1   6  13        6.69        9.48      3.13 o 
   2   6  13       33.26       34.45      4.40 o 
   3   6  13      271.97      252.77     10.65 o 
   4   6  13       44.68       34.85      5.15 o 
   5   6  13        0.90       10.96      5.31 o 
   6   6  13      505.20      501.76     14.45 o 
   7   6  13       24.89       22.12      7.71 o 
  -1   7  13        0.72       -4.23      4.23 o 
   0   7  13        3.95       -1.75      4.80 o 
   1   7  13       30.69       23.15      4.32 o 
   2   7  13       31.16       35.78      4.55 o 
   3   7  13       21.88       17.21      4.51 o 
   4   7  13      116.86      116.09      7.48 o 
   5   7  13       32.50       52.99      7.30 o 
   6   7  13        0.04       -4.03      5.66 o 
   1   8  13      126.78      116.37      8.30 o 
   2   8  13        0.03       -4.48      4.48 o 
   3   8  13       12.85       14.89      6.75 o 
   4   8  13      156.06      172.82     11.63 o 
   5   8  13       88.14      106.74     12.59 o 
  -5  -7  14       14.25       15.58      5.87 o 
  -4  -7  14       77.20       73.30      6.97 o 
  -3  -7  14      261.86      272.89     14.63 o 
  -2  -7  14       25.30       22.56      5.87 o 
  -1  -7  14       15.53       16.42      4.86 o 
   0  -7  14        0.00        3.46      4.38 o 
  -6  -6  14       44.97       40.84      6.41 o 
  -5  -6  14        1.54        5.42      4.47 o 
  -4  -6  14        3.98        4.60      3.86 o 
  -3  -6  14       73.43       72.54      5.72 o 
  -2  -6  14       82.25       81.42      7.17 o 
  -1  -6  14      725.75      725.31     14.95 o 
   0  -6  14       80.19       77.12      6.34 o 
   1  -6  14       67.21       68.05      6.57 o 
   2  -6  14        0.47       -5.23      5.23 o 
  -6  -5  14       73.35       78.37      7.71 o 
  -5  -5  14      685.64      648.77     16.86 o 
  -4  -5  14       23.24       22.94      4.76 o 
  -3  -5  14        9.15        6.21      3.94 o 
  -2  -5  14       41.89       35.65      3.89 o 
  -1  -5  14       54.78       65.86      4.86 o 
   0  -5  14       63.20       57.91      5.03 o 
   1  -5  14        1.75        4.15      3.35 o 
   2  -5  14        4.75       10.11      5.59 o 
   3  -5  14       43.24       46.48      7.55 o 
  -7  -4  14        0.91       -1.74      6.03 o 
  -6  -4  14        9.00       12.43      5.41 o 
  -5  -4  14      255.67      241.13     10.88 o 
  -4  -4  14        0.58       -2.80      2.80 o 
  -3  -4  14      210.40      210.35      6.96 o 
  -2  -4  14      685.18      616.74     10.46 o 
  -1  -4  14      220.75      228.83      8.23 o 
   0  -4  14      270.68      285.41     10.59 o 
   1  -4  14      297.16      309.42      8.04 o 
   2  -4  14     1067.62     1044.39     18.48 o 
   3  -4  14       35.03       33.41      5.45 o 
   4  -4  14        6.22        2.35      5.21 o 
  -7  -3  14      178.71      171.66     13.06 o 
  -6  -3  14       19.44       20.21      4.78 o 
  -5  -3  14      121.68      114.83      9.11 o 
  -4  -3  14       24.48       19.41      2.99 o 
  -3  -3  14      236.71      295.15      8.74 o 
  -2  -3  14      330.95      307.19      7.42 o 
  -1  -3  14        8.25        4.08      2.29 o 
   0  -3  14        6.94       11.26      2.42 o 
   1  -3  14      652.20      654.02      9.30 o 
   2  -3  14      764.03      739.39     10.84 o 
   3  -3  14       54.35       57.90      4.42 o 
   4  -3  14       10.50        4.95      4.87 o 
   5  -3  14       18.87       10.55      5.47 o 
  -7  -2  14      100.91      108.63      9.90 o 
  -6  -2  14       12.21       15.57      6.62 o 
  -5  -2  14       16.02       14.20      3.63 o 
  -4  -2  14      377.47      292.85      7.74 o 
  -3  -2  14      169.29      180.59      5.87 o 
  -2  -2  14      253.42      237.40      5.37 o 
  -1  -2  14      412.70      413.20      7.46 o 
   0  -2  14     1182.59     1143.82     14.52 o 
   1  -2  14      149.47      145.09      3.86 o 
   2  -2  14      649.62      645.25      9.77 o 
   3  -2  14        0.90        0.09      3.04 o 
   4  -2  14      135.17      141.73      9.68 o 
   5  -2  14       10.38       12.80      5.14 o 
   6  -2  14       23.32       18.42      6.71 o 
  -7  -1  14        4.32        9.30      6.27 o 
  -6  -1  14       33.53       31.59      5.69 o 
  -5  -1  14      121.89       99.12      5.58 o 
  -4  -1  14      835.39      779.21     13.31 o 
  -3  -1  14       86.83       93.54      3.93 o 
  -2  -1  14        0.82       -1.85      1.85 o 
  -1  -1  14      814.90      774.65      9.77 o 
   0  -1  14      959.16      899.06     10.29 o 
   1  -1  14      116.66      117.72      3.57 o 
   2  -1  14        0.17        0.33      1.73 o 
   3  -1  14       46.16       50.31      3.92 o 
   4  -1  14      492.02      479.65     11.45 o 
   5  -1  14       63.96       55.59      6.00 o 
   6  -1  14       25.96       21.52      8.57 o 
  -6   0  14       78.90       71.62      7.10 o 
  -5   0  14       93.95       90.14      6.51 o 
  -4   0  14      190.11      174.15      7.08 o 
  -3   0  14       31.61       32.34      2.96 o 
  -2   0  14      119.67      120.44      4.66 o 
  -1   0  14      115.63      133.86      4.20 o 
   0   0  14     1757.93     1736.57     17.67 o 
   1   0  14      467.77      466.57      7.05 o 
   2   0  14      555.45      536.04      6.86 o 
   3   0  14       99.17      114.29      4.01 o 
   4   0  14      433.17      437.61      9.85 o 
   5   0  14       70.95       62.13      5.31 o 
   6   0  14       22.66       20.60      5.63 o 
   7   0  14      185.87      166.00     13.10 o 
  -6   1  14       73.54       55.84     16.67 o 
  -5   1  14       13.91        7.44      4.54 o 
  -4   1  14       21.35       19.98      4.40 o 
  -3   1  14       21.95       23.32      2.67 o 
  -2   1  14     2385.82     2279.33     26.50 o 
  -1   1  14        6.92        7.04      2.01 o 
   0   1  14      140.51      132.92      3.77 o 
   1   1  14       64.75       57.49      2.92 o 
   2   1  14      797.04      623.78      8.29 o 
   3   1  14        6.43        3.86      1.61 o 
   4   1  14       63.77       66.55      4.28 o 
   5   1  14        4.25        5.57      3.69 o 
   6   1  14        5.62       12.17      5.09 o 
   7   1  14        4.12        5.23      7.37 o 
  -6   2  14       21.89       22.24      7.33 o 
  -5   2  14       18.65       18.18      4.96 o 
  -4   2  14      114.43      120.08      7.80 o 
  -3   2  14      290.83      273.16      8.92 o 
  -2   2  14      866.27      825.45     12.02 o 
  -1   2  14       42.40       39.92      3.06 o 
   0   2  14      321.47      315.28      6.48 o 
   1   2  14       15.15       10.51      2.06 o 
   2   2  14     1697.09     1644.22     16.65 o 
   3   2  14       97.22      101.16      3.24 o 
   4   2  14       22.61       23.11      2.43 o 
   5   2  14      218.48      211.89      8.38 o 
   6   2  14      109.12      105.26      8.16 o 
   7   2  14        8.91        1.95      5.34 o 
  -5   3  14        9.20       11.28      5.44 o 
  -4   3  14     1611.87     1496.50     28.04 o 
  -3   3  14      138.20      132.16      6.09 o 
  -2   3  14        3.14        0.29      2.86 o 
  -1   3  14      126.65      136.13      6.04 o 
   0   3  14     1191.21     1143.79     15.64 o 
   1   3  14       19.35       21.83      2.56 o 
   2   3  14      266.52      249.75      4.39 o 
   3   3  14       21.63       23.28      2.70 o 
   4   3  14       36.31       38.28      4.73 o 
   5   3  14        5.62        4.37      3.58 o 
   6   3  14      117.80      116.70      7.93 o 
   7   3  14       17.11       23.58      6.07 o 
  -4   4  14      243.80      237.94     13.12 o 
  -3   4  14       17.42       10.47      4.37 o 
  -2   4  14        7.89        8.23      3.23 o 
  -1   4  14       74.55       66.99      4.72 o 
   0   4  14      530.95      531.79      9.89 o 
   1   4  14      174.56      170.83      5.91 o 
   2   4  14      147.11      150.46      6.16 o 
   3   4  14       28.22       26.36      3.49 o 
   4   4  14      214.75      208.07     10.21 o 
   5   4  14      117.67      114.91      7.26 o 
   6   4  14       31.47       31.63      5.60 o 
   7   4  14      133.39      136.61     10.02 o 
  -3   5  14        6.18        4.48      4.90 o 
  -2   5  14      290.11      278.07     11.13 o 
  -1   5  14      520.99      493.92     10.80 o 
   0   5  14      101.32       94.93      5.40 o 
   1   5  14       66.16       67.00      4.42 o 
   2   5  14        4.91       -1.07      2.90 o 
   3   5  14       31.09       35.29      4.03 o 
   4   5  14      158.64      179.37      9.95 o 
   5   5  14        8.10       12.04      4.02 o 
   6   5  14       22.19       20.19      5.79 o 
   7   5  14      147.56      164.77     11.10 o 
  -2   6  14      223.75      235.53     11.88 o 
  -1   6  14       43.12       44.70      5.84 o 
   0   6  14        2.34       -1.13      3.28 o 
   1   6  14       10.47       13.44      3.70 o 
   2   6  14       56.83       68.28      5.36 o 
   3   6  14      400.14      377.87      9.89 o 
   4   6  14        0.33        1.52      3.79 o 
   5   6  14       63.29       59.26      7.08 o 
   6   6  14       64.42       67.02      8.61 o 
   7   6  14       81.53       82.52     12.74 o 
  -1   7  14        9.99       13.58      5.85 o 
   0   7  14       78.64       88.10      8.11 o 
   1   7  14      312.25      315.49     12.78 o 
   2   7  14       50.82       52.50      5.11 o 
   3   7  14       36.00       42.34      5.58 o 
   4   7  14       27.40       25.07      5.00 o 
   5   7  14       96.07       91.43     10.81 o 
   6   7  14      108.99      104.46      9.70 o 
   1   8  14      174.15      183.81     11.36 o 
   2   8  14        9.64       10.76      5.90 o 
   3   8  14       17.66        7.63      5.12 o 
   4   8  14       11.07        9.94      6.38 o 
   5   8  14       26.95       27.96      7.25 o 
  -4  -7  15        5.32        2.38      4.24 o 
  -3  -7  15       24.76       17.77      5.60 o 
  -2  -7  15      117.94      104.65      8.50 o 
  -1  -7  15       28.92       21.29      5.16 o 
   0  -7  15      112.40      103.95      8.05 o 
  -6  -6  15        3.85        2.26      5.59 o 
  -5  -6  15       10.59        5.76      5.90 o 
  -4  -6  15      206.05      212.62      8.95 o 
  -3  -6  15        5.98        1.23      4.02 o 
  -2  -6  15      105.62       97.14      6.13 o 
  -1  -6  15       92.07       97.64      6.65 o 
   0  -6  15       11.67       15.16      4.51 o 
   1  -6  15       99.48       92.47      8.01 o 
   2  -6  15        0.00       -5.49      5.49 o 
  -6  -5  15       87.17       93.57      8.36 o 
  -5  -5  15      205.50      194.29     10.50 o 
  -4  -5  15       72.32       74.96      6.39 o 
  -3  -5  15        2.77       -1.40      3.69 o 
  -2  -5  15       47.13       62.84      4.66 o 
  -1  -5  15      111.44      121.38      6.20 o 
   0  -5  15       27.30       27.46      4.16 o 
   1  -5  15        5.46        2.87      3.47 o 
   2  -5  15       70.36       62.76      6.18 o 
   3  -5  15      853.07      836.37     25.30 o 
  -6  -4  15      286.14      270.31     12.43 o 
  -5  -4  15       31.38       23.37      5.67 o 
  -4  -4  15       17.06       19.11      3.86 o 
  -3  -4  15      114.45      119.04      5.62 o 
  -2  -4  15      164.99      136.66      5.55 o 
  -1  -4  15      416.90      390.57      9.12 o 
   0  -4  15      285.00      275.79      8.22 o 
   1  -4  15       87.90       82.50      4.85 o 
   2  -4  15      115.45      117.51      7.66 o 
   3  -4  15      284.02      298.92     14.21 o 
   4  -4  15        6.56        8.79      5.62 o 
  -7  -3  15       59.60       75.95     10.02 o 
  -6  -3  15       61.55       62.62      6.16 o 
  -5  -3  15       96.79       93.78      6.71 o 
  -4  -3  15        7.78       10.12      2.81 o 
  -3  -3  15     1272.67     1149.61     17.94 o 
  -2  -3  15        1.70        6.45      2.74 o 
  -1  -3  15      135.89      136.34      5.20 o 
   0  -3  15        5.06        1.79      2.36 o 
   1  -3  15      442.34      445.06      7.47 o 
   2  -3  15      123.92      121.46      4.86 o 
   3  -3  15      168.12      166.91      8.49 o 
   4  -3  15       29.55       14.10      5.56 o 
   5  -3  15      164.38      179.92     10.72 o 
  -7  -2  15        8.20        4.77      6.23 o 
  -6  -2  15       22.33       18.29      5.82 o 
  -5  -2  15        1.07       -2.07      3.17 o 
  -4  -2  15       98.49       99.82      4.76 o 
  -3  -2  15      367.36      362.68      8.33 o 
  -2  -2  15       14.94        9.95      2.15 o 
  -1  -2  15      450.78      439.21      7.97 o 
   0  -2  15       17.76       22.10      2.75 o 
   1  -2  15     1273.55     1236.32     13.11 o 
   2  -2  15      327.41      325.96      8.21 o 
   3  -2  15        5.36       10.00      3.42 o 
   4  -2  15        6.88       14.99      4.24 o 
   5  -2  15      146.98      156.69      9.67 o 
  -6  -1  15       15.74       17.38      5.03 o 
  -5  -1  15       95.03       81.39      5.40 o 
  -4  -1  15      157.32      141.72      6.26 o 
  -3  -1  15        4.01        3.67      2.21 o 
  -2  -1  15      198.97      205.38      5.61 o 
  -1  -1  15      399.22      385.26      6.45 o 
   0  -1  15      459.59      442.39      6.89 o 
   1  -1  15      865.72      830.81      8.93 o 
   2  -1  15        0.92        2.86      1.77 o 
   3  -1  15      292.74      289.62      7.12 o 
   4  -1  15       93.56       80.66      6.09 o 
   5  -1  15      314.62      331.14     12.73 o 
   6  -1  15        2.84        0.95      5.61 o 
  -6   0  15       16.36        9.81      5.21 o 
  -5   0  15      174.09      184.29      8.71 o 
  -4   0  15        8.97        4.19      3.24 o 
  -3   0  15       32.45       26.61      3.04 o 
  -2   0  15       12.45       12.22      2.59 o 
  -1   0  15      509.73      474.06      7.43 o 
   0   0  15      754.01      742.12      8.95 o 
   1   0  15      269.29      271.73      5.10 o 
   2   0  15       30.22       33.26      2.18 o 
   3   0  15      891.37      772.39     11.68 o 
   4   0  15      245.93      266.00      7.86 o 
   5   0  15       43.84       30.24      4.62 o 
   6   0  15       17.93       18.16      6.81 o 
  -6   1  15        2.52       -0.89      6.42 o 
  -5   1  15        2.73       -0.68      4.36 o 
  -4   1  15       31.01       29.79      3.92 o 
  -3   1  15      507.86      477.63     10.01 o 
  -2   1  15     4067.83     3836.56     41.95 o 
  -1   1  15      444.46      420.36      6.70 o 
   0   1  15      305.19      284.49      4.97 o 
   1   1  15      202.46      198.19      4.91 o 
   2   1  15       96.27      112.08      3.64 o 
   3   1  15      649.27      599.08      9.74 o 
   4   1  15       36.68       38.20      3.26 o 
   5   1  15       53.44       55.13      6.07 o 
   6   1  15      174.04      173.66     10.24 o 
   7   1  15      102.61       93.02     11.73 o 
  -5   2  15        7.78        2.05      4.46 o 
  -4   2  15       22.56       18.23      4.77 o 
  -3   2  15     2353.95     2193.38     28.18 o 
  -2   2  15      279.01      274.70      6.65 o 
  -1   2  15       66.58       70.33      3.67 o 
   0   2  15       39.99       36.96      2.85 o 
   1   2  15     1039.99      965.66     12.53 o 
   2   2  15     1456.64     1426.95     15.62 o 
   3   2  15        6.14        6.39      1.60 o 
   4   2  15       53.18       58.61      4.05 o 
   5   2  15       84.58       80.84      5.82 o 
   6   2  15       14.89       30.47      6.77 o 
   7   2  15       23.57       19.14      6.97 o 
  -5   3  15        0.11       -5.49      8.28 o 
  -4   3  15      110.46      123.02     10.03 o 
  -3   3  15        7.28       11.58      3.43 o 
  -2   3  15        1.43        1.26      2.62 o 
  -1   3  15      468.71      447.79     10.20 o 
   0   3  15      401.50      384.92      8.05 o 
   1   3  15      337.43      320.61      6.62 o 
   2   3  15      355.77      341.85      5.79 o 
   3   3  15       33.58       32.28      3.59 o 
   4   3  15       41.44       31.02      4.69 o 
   5   3  15      162.62      150.27      8.01 o 
   6   3  15      219.03      214.09      9.21 o 
   7   3  15        5.39       -5.13      5.13 o 
  -4   4  15      125.33      131.12     10.52 o 
  -3   4  15        6.95        9.13      4.47 o 
  -2   4  15       43.03       48.19      4.51 o 
  -1   4  15      439.13      438.36      9.82 o 
   0   4  15      917.96      871.38     16.80 o 
   1   4  15       10.00        8.10      2.76 o 
   2   4  15       20.91       29.22      2.99 o 
   3   4  15       49.39       44.01      3.91 o 
   4   4  15       38.95       53.08      5.30 o 
   5   4  15        5.20        6.24      4.13 o 
   6   4  15        0.35       -0.22      4.37 o 
   7   4  15       17.12       15.83      6.26 o 
  -3   5  15        6.37       -0.01      5.30 o 
  -2   5  15      230.56      210.43      9.97 o 
  -1   5  15       21.73       23.99      4.07 o 
   0   5  15      167.09      177.30      6.79 o 
   1   5  15      139.35      155.04      6.46 o 
   2   5  15      175.40      182.47      7.04 o 
   3   5  15       83.16       88.54      5.18 o 
   4   5  15      495.23      478.20     11.85 o 
   5   5  15        0.00       -4.20      4.20 o 
   6   5  15       18.82       17.74      5.35 o 
   7   5  15       87.14       88.05      8.94 o 
  -2   6  15      782.73      725.67     17.42 o 
  -1   6  15       16.54       11.75      4.76 o 
   0   6  15       51.68       60.01      6.02 o 
   1   6  15      140.84      141.13      8.54 o 
   2   6  15      439.23      421.07     10.08 o 
   3   6  15       62.93       64.27      4.88 o 
   4   6  15       11.33        8.34      4.12 o 
   5   6  15       11.55       11.09      5.71 o 
   6   6  15      155.85      164.29     12.26 o 
   7   6  15        1.63        5.72      6.89 o 
  -1   7  15        4.49       -0.05      6.38 o 
   0   7  15       65.61       47.54      6.37 o 
   1   7  15       33.42       37.46      4.93 o 
   2   7  15      384.83      374.38     12.90 o 
   3   7  15       30.80       33.28      5.10 o 
   4   7  15       32.76       33.43      5.44 o 
   5   7  15       26.71       22.98      6.25 o 
   6   7  15       83.28       85.49     10.20 o 
   1   8  15        3.69        0.11      5.45 o 
   2   8  15       65.47       70.49      8.03 o 
   3   8  15        7.70        2.44      5.12 o 
   4   8  15       58.99       53.52      8.08 o 
  -4  -7  16        8.16       10.08      5.00 o 
  -3  -7  16       89.94       75.92      6.81 o 
  -2  -7  16       47.06       37.67      6.72 o 
  -1  -7  16       23.94       25.27      5.32 o 
  -5  -6  16       86.87       79.12      7.76 o 
  -4  -6  16      112.94      113.99      7.11 o 
  -3  -6  16      119.36      124.44      7.14 o 
  -2  -6  16      105.21       92.77      6.61 o 
  -1  -6  16       34.12       31.85      5.09 o 
   0  -6  16      122.37      127.83      7.58 o 
   1  -6  16       18.93       21.05      6.05 o 
  -6  -5  16       35.70       25.53      6.41 o 
  -5  -5  16        4.90        3.55      4.99 o 
  -4  -5  16       22.25       17.74      4.71 o 
  -3  -5  16       39.16       34.89      5.22 o 
  -2  -5  16       94.44       99.92      5.60 o 
  -1  -5  16      145.37      150.14      6.99 o 
   0  -5  16      118.59      131.34      8.69 o 
   1  -5  16        3.29       -2.41      3.61 o 
   2  -5  16       57.46       50.49      6.57 o 
   3  -5  16       47.90       45.93      7.90 o 
  -6  -4  16      283.14      287.80     16.20 o 
  -5  -4  16      163.15      160.14      9.54 o 
  -4  -4  16       25.91       31.53      5.24 o 
  -3  -4  16        8.87       11.40      3.63 o 
  -2  -4  16      480.88      440.94      8.99 o 
  -1  -4  16       93.75       79.37      4.73 o 
   0  -4  16      110.87      116.25      5.50 o 
   1  -4  16       34.95       32.98      3.85 o 
   2  -4  16      493.95      484.05     14.62 o 
   3  -4  16      190.79      201.66      9.90 o 
   4  -4  16       54.01       56.69      7.73 o 
  -6  -3  16       25.42       27.10      5.23 o 
  -5  -3  16      334.03      329.83     11.35 o 
  -4  -3  16       25.83       38.08      3.69 o 
  -3  -3  16      140.70      159.19      6.36 o 
  -2  -3  16      147.58      159.32      6.28 o 
  -1  -3  16       16.18       12.19      2.82 o 
   0  -3  16       88.43       94.10      4.81 o 
   1  -3  16       19.33       18.90      2.81 o 
   2  -3  16       45.05       49.60      3.96 o 
   3  -3  16      133.81      134.20      7.72 o 
   4  -3  16       48.43       31.88      6.24 o 
   5  -3  16      106.02      114.18     12.77 o 
  -6  -2  16        8.77       11.89      5.13 o 
  -5  -2  16        1.21        1.35      3.42 o 
  -4  -2  16      147.62      145.81      6.32 o 
  -3  -2  16       21.07       18.87      3.02 o 
  -2  -2  16       28.39       28.86      2.92 o 
  -1  -2  16       31.97       32.96      3.18 o 
   0  -2  16       44.35       49.85      3.50 o 
   1  -2  16     1855.85     1799.11     20.18 o 
   2  -2  16        0.41       -1.50      2.27 o 
   3  -2  16        0.06       -3.02      3.52 o 
   4  -2  16      110.85      119.62      7.09 o 
   5  -2  16      111.16       97.87      8.96 o 
  -6  -1  16       12.70        0.42      5.74 o 
  -5  -1  16       27.35       27.94      4.19 o 
  -4  -1  16        4.89        0.58      3.02 o 
  -3  -1  16       56.05       54.98      3.44 o 
  -2  -1  16       79.14       91.93      4.15 o 
  -1  -1  16      474.04      426.75      6.96 o 
   0  -1  16        2.57        7.86      1.99 o 
   1  -1  16      716.99      709.74      8.66 o 
   2  -1  16        0.04        3.05      2.25 o 
   3  -1  16      126.57      123.39      5.78 o 
   4  -1  16       64.10       58.75      5.50 o 
   5  -1  16      374.39      400.82     14.83 o 
   6  -1  16        1.38        2.86      6.61 o 
  -6   0  16       10.03       11.98      5.42 o 
  -5   0  16       28.70       20.10      4.49 o 
  -4   0  16       42.29       44.94      4.59 o 
  -3   0  16       16.41       12.06      2.78 o 
  -2   0  16      387.75      372.76      7.40 o 
  -1   0  16     3727.86     3622.05     35.88 o 
   0   0  16        0.00        3.06      1.83 o 
   1   0  16       23.94       25.39      2.33 o 
   2   0  16      167.49      182.06      5.98 o 
   3   0  16     1403.58     1357.04     20.17 o 
   4   0  16       10.96        7.16      3.14 o 
   5   0  16       43.79       40.26      5.50 o 
   6   0  16        0.01       14.15      6.66 o 
  -6   1  16       12.43       19.90      5.81 o 
  -5   1  16        9.75        2.96      5.64 o 
  -4   1  16       26.86       26.73      4.24 o 
  -3   1  16       57.37       60.92      4.76 o 
  -2   1  16      158.90      169.74      5.82 o 
  -1   1  16      493.12      478.30      7.42 o 
   0   1  16       61.34       68.58      2.93 o 
   1   1  16      142.51      131.12      4.34 o 
   2   1  16      530.80      469.69      7.25 o 
   3   1  16     1076.50     1036.89     14.19 o 
   4   1  16        1.10        2.81      2.71 o 
   5   1  16      177.95      152.28     10.89 o 
   6   1  16        3.77       -2.49      4.91 o 
   7   1  16       88.79       95.96     16.07 o 
  -5   2  16       30.91       33.43      5.64 o 
  -4   2  16        0.04        4.33      4.31 o 
  -3   2  16      538.97      520.05     11.00 o 
  -2   2  16       14.14       11.39      2.72 o 
  -1   2  16      166.97      170.22      7.16 o 
   0   2  16      136.15      120.87      4.66 o 
   1   2  16      926.55      903.47     12.14 o 
   2   2  16      279.91      275.53      5.46 o 
   3   2  16       49.87       49.58      2.91 o 
   4   2  16       65.74       60.10      4.07 o 
   5   2  16      273.02      283.22     15.50 o 
   6   2  16       54.38       29.80      6.92 o 
   7   2  16      100.58      107.96     11.96 o 
  -5   3  16       14.14        7.41      5.76 o 
  -4   3  16        4.06        6.20      4.63 o 
  -3   3  16       19.27       16.38      3.48 o 
  -2   3  16       15.58       12.16      2.95 o 
  -1   3  16      235.23      240.13      7.29 o 
   0   3  16        2.47        3.92      2.81 o 
   1   3  16     1526.67     1452.90     19.74 o 
   2   3  16       46.49       47.85      2.82 o 
   3   3  16       11.36       11.32      3.02 o 
   4   3  16        1.11        1.30      3.38 o 
   5   3  16        2.67        6.43      4.21 o 
   6   3  16       85.67       84.81      8.70 o 
   7   3  16        7.72        8.94      6.92 o 
  -4   4  16       65.05       57.78     10.13 o 
  -3   4  16       32.13       27.34      5.34 o 
  -2   4  16       57.48       54.06      4.80 o 
  -1   4  16      684.93      641.98     12.37 o 
   0   4  16      199.08      183.97      6.67 o 
   1   4  16      245.42      229.19      6.96 o 
   2   4  16       19.63       16.00      2.56 o 
   3   4  16      704.66      686.04     13.13 o 
   4   4  16      803.44      775.37     20.55 o 
   5   4  16      157.11      151.55     13.96 o 
   6   4  16       15.52       22.35      5.99 o 
   7   4  16       32.70       38.06      9.73 o 
  -3   5  16        6.29       -5.31      8.02 o 
  -2   5  16        0.74        0.07      4.34 o 
  -1   5  16      855.45      783.48     15.39 o 
   0   5  16       21.72       18.32      3.65 o 
   1   5  16       82.93       85.47      6.61 o 
   2   5  16        9.96        6.19      3.79 o 
   3   5  16      506.84      502.02     10.62 o 
   4   5  16      288.18      286.94     12.25 o 
   5   5  16       11.27        8.13      4.78 o 
   6   5  16       20.05       23.67      6.49 o 
   7   5  16       67.54       63.82     10.79 o 
  -2   6  16        0.01        7.24      5.05 o 
  -1   6  16      117.00      128.52      9.80 o 
   0   6  16       71.87       75.52      5.82 o 
   1   6  16      209.56      220.49      9.89 o 
   2   6  16      154.89      160.15      7.26 o 
   3   6  16      178.62      201.39     12.76 o 
   4   6  16       48.82       36.82      5.36 o 
   5   6  16      148.82      135.38      9.75 o 
   6   6  16      221.05      201.83     13.29 o 
   0   7  16       17.93       15.85      5.29 o 
   1   7  16       51.43       58.11      5.62 o 
   2   7  16      181.24      177.34      9.08 o 
   3   7  16        0.97        1.02      4.17 o 
   4   7  16        0.09       -3.87      3.87 o 
   5   7  16       43.91       35.98      7.03 o 
   2   8  16      143.07      148.36     10.34 o 
   3   8  16       58.71       49.33      6.10 o 
   4   8  16      274.05      261.48     13.59 o 
  -3  -7  17      119.59      123.39     11.45 o 
  -2  -7  17       36.81       34.21      6.17 o 
  -5  -6  17        5.76        4.98      5.36 o 
  -4  -6  17        7.48       13.08      4.47 o 
  -3  -6  17      171.27      175.55      8.37 o 
  -2  -6  17      218.51      235.50     10.96 o 
  -1  -6  17        1.72        0.93      4.04 o 
   0  -6  17      410.32      382.71     13.29 o 
   1  -6  17        0.12       -0.11      5.17 o 
  -6  -5  17        1.97       -0.95      6.00 o 
  -5  -5  17      167.51      188.11     10.75 o 
  -4  -5  17      166.83      168.08      8.62 o 
  -3  -5  17       70.12       64.04      8.30 o 
  -2  -5  17       30.92       31.37      4.28 o 
  -1  -5  17      356.25      339.60     10.34 o 
   0  -5  17       24.02       20.45      4.83 o 
   1  -5  17       16.97       15.21      4.73 o 
   2  -5  17       63.63       73.24      7.46 o 
  -6  -4  17      381.53      389.28     19.44 o 
  -5  -4  17      314.24      304.76     12.92 o 
  -4  -4  17       51.98       55.45      5.10 o 
  -3  -4  17        2.10       -1.35      3.39 o 
  -2  -4  17       25.03       25.27      3.49 o 
  -1  -4  17        3.80        3.59      2.81 o 
   0  -4  17      183.38      190.39      7.57 o 
   1  -4  17       25.69       15.45      3.82 o 
   2  -4  17      109.66      120.12      9.24 o 
   3  -4  17       38.43       48.20      6.30 o 
   4  -4  17       82.32       91.16      8.82 o 
  -6  -3  17       80.46       74.87      7.62 o 
  -5  -3  17      362.38      356.11     12.07 o 
  -4  -3  17       57.84       58.90      4.70 o 
  -3  -3  17       27.95       27.76      3.66 o 
  -2  -3  17        8.12        9.11      2.78 o 
  -1  -3  17       17.04       22.25      3.17 o 
   0  -3  17        4.14        3.67      2.48 o 
   1  -3  17       44.45       43.60      3.25 o 
   2  -3  17      357.28      368.94      8.25 o 
   3  -3  17        0.70        4.27      4.35 o 
   4  -3  17       46.40       39.95      7.79 o 
  -6  -2  17       64.38       70.57      8.00 o 
  -5  -2  17       30.82       32.11      4.64 o 
  -4  -2  17       47.63       55.03      4.55 o 
  -3  -2  17      105.22      122.27      5.37 o 
  -2  -2  17        1.04       -1.24      2.27 o 
  -1  -2  17       40.45       43.57      3.51 o 
   0  -2  17      341.32      335.27      7.51 o 
   1  -2  17     1504.60     1446.37     16.58 o 
   2  -2  17       42.90       41.41      3.46 o 
   3  -2  17       15.55       13.76      4.21 o 
   4  -2  17      215.17      205.56     18.69 o 
   5  -2  17        0.18       -0.01      5.51 o 
  -6  -1  17       12.80       14.37      5.15 o 
  -5  -1  17       20.67       14.40      3.80 o 
  -4  -1  17       55.28       50.22      4.49 o 
  -3  -1  17      295.89      292.59      7.11 o 
  -2  -1  17      163.64      166.28      5.43 o 
  -1  -1  17        3.01       12.07      2.24 o 
   0  -1  17     3843.50     3728.85     37.17 o 
   1  -1  17       62.36       59.10      2.71 o 
   2  -1  17       49.98       51.93      3.78 o 
   3  -1  17        8.56        6.36      3.20 o 
   4  -1  17      450.88      446.51     11.99 o 
   5  -1  17       75.50       62.73      8.63 o 
   6  -1  17        0.99       -0.34      6.81 o 
  -6   0  17       25.77       23.68      5.69 o 
  -5   0  17       14.74       25.71      5.05 o 
  -4   0  17        0.72       -3.23      3.23 o 
  -3   0  17        0.33        1.08      2.54 o 
  -2   0  17       54.38       56.35      3.73 o 
  -1   0  17       48.91       70.65      3.47 o 
   0   0  17      167.27      159.75      4.83 o 
   1   0  17       43.63       44.68      2.98 o 
   2   0  17      465.45      458.42      7.16 o 
   3   0  17      234.69      234.07      7.45 o 
   4   0  17      339.82      339.61      8.67 o 
   5   0  17       18.50       15.01      4.95 o 
   6   0  17       64.53       60.41      8.63 o 
  -5   1  17       93.97       90.16      7.14 o 
  -4   1  17        0.02        1.67      3.74 o 
  -3   1  17      172.72      170.10      7.44 o 
  -2   1  17       41.48       38.61      3.23 o 
  -1   1  17       40.17       47.30      3.08 o 
   0   1  17        2.43        3.50      1.76 o 
   1   1  17       14.46       14.03      2.32 o 
   2   1  17     1071.26     1026.95     12.59 o 
   3   1  17      437.59      398.07      7.79 o 
   4   1  17      139.43      133.49      5.77 o 
   5   1  17       15.89       16.28      4.31 o 
   6   1  17      112.13      121.06      9.32 o 
  -5   2  17      102.29      106.56      8.91 o 
  -4   2  17        8.20        3.11      4.49 o 
  -3   2  17       14.48       13.76      3.68 o 
  -2   2  17      121.98      123.98      5.43 o 
  -1   2  17       50.69       57.21      3.68 o 
   0   2  17      108.03       94.29      4.39 o 
   1   2  17      222.64      221.21      5.57 o 
   2   2  17      174.67      161.86      4.88 o 
   3   2  17       14.89       12.09      2.72 o 
   4   2  17      219.73      224.84     11.56 o 
   5   2  17      326.73      291.23     11.69 o 
   6   2  17       27.38       23.72      6.82 o 
   7   2  17       97.73      126.50     11.28 o 
  -4   3  17        0.86       -0.65      4.49 o 
  -3   3  17       33.33       29.14      4.06 o 
  -2   3  17       67.18       68.97      4.71 o 
  -1   3  17      207.30      205.98      6.49 o 
   0   3  17      266.45      255.95      6.58 o 
   1   3  17     1386.03     1335.83     16.83 o 
   2   3  17       73.14       72.10      3.27 o 
   3   3  17       18.46       16.96      3.86 o 
   4   3  17      644.45      628.69     13.89 o 
   5   3  17      585.33      565.88     15.13 o 
   6   3  17       19.86       20.41      5.83 o 
   7   3  17        0.41       -6.34      6.34 o 
  -4   4  17        2.95       12.60      5.78 o 
  -3   4  17        3.43        7.54      4.44 o 
  -2   4  17       54.54       52.72      4.69 o 
  -1   4  17       29.66       36.85      4.35 o 
   0   4  17     1331.96     1233.84     19.09 o 
   1   4  17      161.97      165.55      5.82 o 
   2   4  17       37.04       35.51      3.10 o 
   3   4  17      255.39      245.97      8.68 o 
   4   4  17        1.06       10.91      4.10 o 
   5   4  17      331.58      318.99     11.62 o 
   6   4  17       33.90       15.79      8.05 o 
   7   4  17      115.90      121.06     11.48 o 
  -3   5  17       16.98       24.87     10.34 o 
  -2   5  17        1.15       -3.97      3.97 o 
  -1   5  17        6.46        8.88      3.85 o 
   0   5  17       28.14       25.67      3.97 o 
   1   5  17       54.49       43.85      4.19 o 
   2   5  17      187.52      181.49      7.33 o 
   3   5  17      627.93      621.44     17.42 o 
   4   5  17       38.45       35.28      4.98 o 
   5   5  17       84.79       70.73      7.52 o 
   6   5  17      106.34      110.76      9.97 o 
  -2   6  17       51.15       47.33      6.71 o 
  -1   6  17       45.90       53.34      6.36 o 
   0   6  17       46.59       46.34      5.20 o 
   1   6  17       94.75      101.80      6.32 o 
   2   6  17       56.01       61.57      5.59 o 
   3   6  17      236.32      238.99     10.99 o 
   4   6  17       38.26       44.30      5.63 o 
   5   6  17      151.15      150.93     10.46 o 
   6   6  17       47.61       46.87      8.26 o 
   0   7  17        0.03        0.75      4.72 o 
   1   7  17       41.25       52.68      5.84 o 
   2   7  17        0.66        8.22      4.46 o 
   3   7  17       40.52       49.93      5.86 o 
   4   7  17       79.52       66.38      8.12 o 
   5   7  17      494.80      459.44     21.16 o 
  -4  -6  18      439.49      447.08     13.99 o 
  -3  -6  18        0.08        3.72      4.12 o 
  -2  -6  18      349.27      345.09     15.20 o 
  -1  -6  18        5.17        1.58      4.35 o 
   0  -6  18        0.00        2.79      4.77 o 
   1  -6  18        5.01       -1.83      5.49 o 
  -5  -5  18      621.66      657.75     22.13 o 
  -4  -5  18      592.73      593.49     14.00 o 
  -3  -5  18        9.90       15.48      4.78 o 
  -2  -5  18       51.45       54.16      5.56 o 
  -1  -5  18       91.10       91.47      6.19 o 
   0  -5  18       33.76       27.42      5.33 o 
   1  -5  18        0.88        2.28      4.30 o 
   2  -5  18        2.33        1.64      5.79 o 
  -6  -4  18        2.78       -0.70      5.96 o 
  -5  -4  18       23.02       29.52      6.09 o 
  -4  -4  18      324.02      328.71     11.47 o 
  -3  -4  18        0.30       -1.19      3.21 o 
  -2  -4  18       18.63        6.77      3.42 o 
  -1  -4  18        4.14        3.18      3.41 o 
   0  -4  18      372.35      385.97      9.96 o 
   1  -4  18       44.35       34.19      4.50 o 
   2  -4  18      114.31      127.05     14.08 o 
   3  -4  18       11.96        6.11      5.04 o 
  -6  -3  18      403.58      415.78     15.18 o 
  -5  -3  18       32.56       33.32      5.38 o 
  -4  -3  18      261.73      255.11      9.33 o 
  -3  -3  18       69.01       56.70      4.51 o 
  -2  -3  18      126.54      140.40      6.09 o 
  -1  -3  18        0.20        4.03      2.81 o 
   0  -3  18       33.20       34.91      3.39 o 
   1  -3  18      337.71      352.19      7.62 o 
   2  -3  18      784.31      773.59     15.29 o 
   3  -3  18       41.55       45.07      5.83 o 
   4  -3  18       19.85        6.26      6.20 o 
  -6  -2  18      408.02      356.63     14.41 o 
  -5  -2  18        2.11        2.47      3.97 o 
  -4  -2  18        3.61        3.04      3.29 o 
  -3  -2  18       47.68       58.70      4.36 o 
  -2  -2  18      182.11      193.21      6.41 o 
  -1  -2  18        0.00        1.05      2.53 o 
   0  -2  18        0.23       -0.55      2.48 o 
   1  -2  18      644.28      608.12      9.85 o 
   2  -2  18        0.71       -0.34      2.51 o 
   3  -2  18       11.32        8.19      4.09 o 
   4  -2  18       98.78       98.95      8.78 o 
   5  -2  18      152.15      137.17     12.05 o 
  -6  -1  18      106.09       96.78      7.67 o 
  -5  -1  18       96.57      100.27      6.61 o 
  -4  -1  18      386.85      432.80      9.65 o 
  -3  -1  18      125.26      125.52      4.94 o 
  -2  -1  18      386.05      393.49      7.67 o 
  -1  -1  18       45.53       38.79      2.96 o 
   0  -1  18       62.74       75.45      3.85 o 
   1  -1  18       43.65       41.44      3.45 o 
   2  -1  18       22.99       21.33      3.06 o 
   3  -1  18      181.30      193.02      7.38 o 
   4  -1  18      133.66      138.59      7.63 o 
   5  -1  18       22.62       14.95     11.23 o 
  -6   0  18        0.96       -2.59      5.20 o 
  -5   0  18       38.38       44.62      5.72 o 
  -4   0  18      186.26      179.07      7.40 o 
  -3   0  18        0.05       -2.82      2.82 o 
  -2   0  18      102.49      100.88      4.76 o 
  -1   0  18      248.83      249.29      5.79 o 
   0   0  18       25.05       24.31      2.74 o 
   1   0  18       94.21       99.01      4.23 o 
   2   0  18      191.16      195.74      5.05 o 
   3   0  18        0.04        2.21      2.99 o 
   4   0  18      400.30      383.18      9.45 o 
   5   0  18        4.16       -0.68      4.51 o 
   6   0  18       49.69       53.39      8.68 o 
  -5   1  18       30.85       41.54      6.05 o 
  -4   1  18      124.04      131.24      8.23 o 
  -3   1  18      111.22      112.25      6.06 o 
  -2   1  18      122.24      123.42      5.83 o 
  -1   1  18        4.56        1.96      2.10 o 
   0   1  18       47.66       44.34      2.90 o 
   1   1  18       26.66       22.97      2.76 o 
   2   1  18      772.22      750.63     10.28 o 
   3   1  18       22.90       28.73      3.60 o 
   4   1  18      160.37      155.13      7.67 o 
   5   1  18       12.73       10.61      4.38 o 
   6   1  18      295.05      303.87     14.19 o 
  -5   2  18       94.22      107.44      8.84 o 
  -4   2  18       12.51       13.42      4.76 o 
  -3   2  18       51.35       51.77      4.90 o 
  -2   2  18      168.89      173.50      6.89 o 
  -1   2  18       11.36       10.11      2.69 o 
   0   2  18      100.64      100.54      4.15 o 
   1   2  18      121.37      115.27      4.35 o 
   2   2  18     1059.23      971.63     13.55 o 
   3   2  18       51.15       47.85      3.63 o 
   4   2  18      220.62      208.06      8.81 o 
   5   2  18       10.26       10.59      4.81 o 
   6   2  18      330.47      296.73     15.36 o 
  -4   3  18        9.61        8.27      5.45 o 
  -3   3  18       13.43        8.29      3.55 o 
  -2   3  18        3.31        0.49      3.12 o 
  -1   3  18      196.66      198.05      6.36 o 
   0   3  18        5.69        4.54      2.55 o 
   1   3  18      187.49      165.70      5.41 o 
   2   3  18      124.06      113.70      4.45 o 
   3   3  18       57.74       54.73      5.20 o 
   4   3  18      547.90      547.80     17.25 o 
   5   3  18       12.89       19.44      4.70 o 
   6   3  18      241.31      234.55     11.44 o 
   7   3  18        4.83        0.10      6.41 o 
  -3   4  18       68.68       72.11      6.87 o 
  -2   4  18       71.57       75.04      5.35 o 
  -1   4  18       13.51       13.02      3.50 o 
   0   4  18      456.23      455.63      9.18 o 
   1   4  18        1.08        0.56      2.55 o 
   2   4  18       27.51       22.00      3.77 o 
   3   4  18        3.24        8.10      3.89 o 
   4   4  18      232.71      222.65     10.59 o 
   5   4  18        5.17       -1.81      4.21 o 
   6   4  18       14.58       12.83      6.36 o 
  -3   5  18       43.27       46.12     12.49 o 
  -2   5  18        3.51        1.39      4.39 o 
  -1   5  18      109.83      111.30      6.26 o 
   0   5  18        2.54       -0.03      3.27 o 
   1   5  18       80.45       77.98      5.58 o 
   2   5  18      243.65      238.03     10.68 o 
   3   5  18       36.10       42.96      4.77 o 
   4   5  18      241.40      239.53     10.05 o 
   5   5  18      146.80      136.79      7.98 o 
   6   5  18      227.08      215.62     12.35 o 
  -1   6  18       57.57       50.25      6.86 o 
   0   6  18       23.41       18.21      4.83 o 
   1   6  18        0.89       -0.88      3.68 o 
   2   6  18      186.69      183.80      7.96 o 
   3   6  18       10.32       15.00      4.47 o 
   4   6  18        2.17       -2.19      4.25 o 
   5   6  18       20.60       15.16      5.97 o 
   6   6  18      185.94      183.57     12.03 o 
   0   7  18        0.56        2.02      5.10 o 
   1   7  18        0.85        0.83      4.08 o 
   2   7  18        5.41        5.94      4.40 o 
   3   7  18       30.54       24.08      5.54 o 
   4   7  18      168.71      165.04     10.55 o 
   5   7  18      111.97      105.78      9.11 o 
  -4  -6  19      146.18      165.57      9.17 o 
  -3  -6  19      264.77      273.62     10.72 o 
  -2  -6  19      129.08      117.30      7.80 o 
  -1  -6  19       36.42       39.95      5.61 o 
   0  -6  19        0.38        2.81      4.94 o 
  -5  -5  19      120.37      119.12     15.06 o 
  -4  -5  19      291.40      270.96     14.49 o 
  -3  -5  19      365.92      376.88     18.78 o 
  -2  -5  19       58.66       57.63      5.83 o 
  -1  -5  19        7.26        2.82      4.61 o 
   0  -5  19       33.71       33.01      5.24 o 
   1  -5  19       49.70       51.84      6.86 o 
   2  -5  19        2.21        4.62      6.36 o 
  -5  -4  19      192.42      184.22     10.60 o 
  -4  -4  19      204.45      207.22     14.90 o 
  -3  -4  19       94.08       91.54      5.97 o 
  -2  -4  19        0.05       -0.68      3.31 o 
  -1  -4  19      169.69      175.59      6.68 o 
   0  -4  19      264.67      285.44      9.62 o 
   1  -4  19      172.17      163.79      7.37 o 
   2  -4  19        0.15       -4.76      4.76 o 
   3  -4  19      344.07      342.74     17.15 o 
  -6  -3  19      262.64      275.98     16.40 o 
  -5  -3  19      240.81      229.64     10.45 o 
  -4  -3  19      260.65      250.43      9.54 o 
  -3  -3  19      180.31      175.43      7.17 o 
  -2  -3  19      137.11      160.13      6.63 o 
  -1  -3  19      275.12      286.01      8.08 o 
   0  -3  19       12.99       14.26      3.13 o 
   1  -3  19       17.68       18.06      3.20 o 
   2  -3  19      341.55      349.27     11.64 o 
   3  -3  19       33.62       24.37      5.33 o 
   4  -3  19       14.32        9.27      6.00 o 
  -6  -2  19      319.15      311.26     14.79 o 
  -5  -2  19       43.79       35.36      5.58 o 
  -4  -2  19       78.73       89.89      5.69 o 
  -3  -2  19      173.87      206.63      6.80 o 
  -2  -2  19      277.96      292.55      7.61 o 
  -1  -2  19       98.37      115.92      5.25 o 
   0  -2  19       44.48       51.30      3.86 o 
   1  -2  19       12.10       15.70      2.95 o 
   2  -2  19       61.80       68.90      4.74 o 
   3  -2  19       50.33       46.08      5.51 o 
   4  -2  19        4.76       15.27      5.35 o 
   5  -2  19      122.56      104.45     10.82 o 
  -6  -1  19      153.60      134.30     10.36 o 
  -5  -1  19       15.19        5.94      4.45 o 
  -4  -1  19       66.09       60.56      4.88 o 
  -3  -1  19      122.52      135.86      5.21 o 
  -2  -1  19      633.37      612.00     10.01 o 
  -1  -1  19        9.94        5.82      2.30 o 
   0  -1  19      101.45      104.14      4.56 o 
   1  -1  19        3.85        2.40      2.59 o 
   2  -1  19        0.58        1.68      2.49 o 
   3  -1  19      125.09      122.60      6.35 o 
   4  -1  19        0.02       -3.88      3.88 o 
   5  -1  19      141.71      140.22     11.61 o 
  -5   0  19      116.11      116.36      7.48 o 
  -4   0  19      302.98      298.65      9.67 o 
  -3   0  19      140.49      143.15      8.34 o 
  -2   0  19       68.85       69.44      4.07 o 
  -1   0  19        3.21        5.51      2.23 o 
   0   0  19        1.69        4.75      2.27 o 
   1   0  19       16.64       15.73      3.02 o 
   2   0  19      161.25      168.95      7.48 o 
   3   0  19       45.91       48.88      4.50 o 
   4   0  19       67.36       62.79      5.29 o 
   5   0  19        9.04        3.48      4.92 o 
   6   0  19       12.65       19.28      9.03 o 
  -5   1  19       34.97       33.58      5.90 o 
  -4   1  19      317.31      336.57     12.36 o 
  -3   1  19       95.80       98.30      5.83 o 
  -2   1  19       27.22       26.38      3.29 o 
  -1   1  19        0.57        1.84      2.21 o 
   0   1  19      449.28      436.64      8.03 o 
   1   1  19       44.18       43.45      3.18 o 
   2   1  19        6.75       13.19      2.38 o 
   3   1  19     1342.78     1206.91     18.89 o 
   4   1  19       14.98       12.74      4.24 o 
   5   1  19       51.34       49.88      6.44 o 
   6   1  19       21.19       21.10      6.29 o 
  -5   2  19        0.09       -3.78      5.04 o 
  -4   2  19       69.37       71.48      6.89 o 
  -3   2  19       12.11        8.48      3.85 o 
  -2   2  19      197.54      201.28      6.81 o 
  -1   2  19        1.41       -0.16      2.45 o 
   0   2  19      115.56      121.46      5.11 o 
   1   2  19       30.65       30.36      3.41 o 
   2   2  19      112.95      112.07      4.47 o 
   3   2  19      136.10      138.64      5.91 o 
   4   2  19      205.28      204.69      9.21 o 
   5   2  19       99.85       91.54      7.55 o 
   6   2  19      145.83      127.18     10.92 o 
  -4   3  19        0.01       -0.08      4.73 o 
  -3   3  19      204.86      208.95      9.26 o 
  -2   3  19      256.42      260.78      8.51 o 
  -1   3  19      155.83      163.33      5.95 o 
   0   3  19        0.90       -2.39      2.39 o 
   1   3  19      167.81      165.77      5.87 o 
   2   3  19        8.69        4.97      3.00 o 
   3   3  19       61.33       63.90      5.62 o 
   4   3  19      162.52      148.35      8.80 o 
   5   3  19      262.33      225.56      9.90 o 
   6   3  19       35.87       32.37      6.09 o 
  -3   4  19       13.19       15.78      5.40 o 
  -2   4  19      201.58      204.65      7.63 o 
  -1   4  19        1.01       -2.74      2.74 o 
   0   4  19        5.27        8.68      3.03 o 
   1   4  19        8.04        5.63      2.73 o 
   2   4  19       59.24       60.66      4.58 o 
   3   4  19       58.95       58.05      5.77 o 
   4   4  19       18.00       16.95      4.57 o 
   5   4  19       56.33       48.53      6.26 o 
   6   4  19        2.23       -5.23      5.23 o 
  -2   5  19        0.13        8.43      4.69 o 
  -1   5  19       34.24       33.77      4.69 o 
   0   5  19        1.14       -2.43      3.34 o 
   1   5  19      150.60      166.33      6.96 o 
   2   5  19       83.16       79.08      5.46 o 
   3   5  19       22.98       19.15      4.21 o 
   4   5  19       37.33       42.81      6.06 o 
   5   5  19       46.63       43.13      8.81 o 
   6   5  19      116.28      113.24      9.87 o 
  -1   6  19        0.02       -2.00      4.96 o 
   0   6  19      142.82      136.02      7.66 o 
   1   6  19        9.46        6.66      4.06 o 
   2   6  19      107.51      115.20      6.67 o 
   3   6  19        0.07        3.11      4.33 o 
   4   6  19       15.01       13.05      4.93 o 
   5   6  19       14.07        4.93      6.10 o 
   1   7  19       15.20        5.16      4.78 o 
   2   7  19        9.68        6.93      4.83 o 
   3   7  19        4.40       -4.21      4.21 o 
   4   7  19       86.16       92.50      7.76 o 
  -3  -6  20      356.07      370.63     13.57 o 
  -2  -6  20       16.75       10.61      4.67 o 
  -1  -6  20       76.78       82.17      7.50 o 
  -4  -5  20        8.76       16.13      5.07 o 
  -3  -5  20      624.58      623.32     20.29 o 
  -2  -5  20        1.43        5.24      4.14 o 
  -1  -5  20        4.31        3.67      3.93 o 
   0  -5  20        9.26       12.47      4.72 o 
   1  -5  20      109.94      101.25      8.51 o 
  -5  -4  20      398.57      372.98     17.32 o 
  -4  -4  20       17.50       19.21      7.16 o 
  -3  -4  20      200.70      216.21      9.16 o 
  -2  -4  20       56.62       66.77      5.30 o 
  -1  -4  20      273.40      301.31      9.42 o 
   0  -4  20        0.00        3.13      3.70 o 
   1  -4  20      223.54      229.37      8.74 o 
   2  -4  20       36.88       33.33      7.06 o 
   3  -4  20       70.40       83.73     12.26 o 
  -5  -3  20      612.04      612.77     21.19 o 
  -4  -3  20       62.96       67.16      7.15 o 
  -3  -3  20       19.67       20.04      4.26 o 
  -2  -3  20       47.13       63.85      4.85 o 
  -1  -3  20      841.12      857.84     13.61 o 
   0  -3  20       12.68       10.42      3.07 o 
   1  -3  20       36.18       36.14      3.70 o 
   2  -3  20       80.13       90.82      6.12 o 
   3  -3  20        0.58       -3.98      5.05 o 
   4  -3  20        1.07       -0.07      6.10 o 
  -5  -2  20      190.76      202.89      9.97 o 
  -4  -2  20       34.94       30.74      4.40 o 
  -3  -2  20      134.72      134.30      5.59 o 
  -2  -2  20        2.69        7.02      2.84 o 
  -1  -2  20      470.51      494.96     10.06 o 
   0  -2  20       15.34       17.26      3.16 o 
   1  -2  20      542.76      516.10      9.34 o 
   2  -2  20        6.23        8.24      3.37 o 
   3  -2  20      181.60      178.22      8.90 o 
   4  -2  20        0.22        3.09      5.62 o 
  -5  -1  20        2.51        3.77      3.94 o 
  -4  -1  20       33.70       41.22      4.55 o 
  -3  -1  20      757.00      791.83     14.47 o 
  -2  -1  20      207.58      209.18      6.58 o 
  -1  -1  20        5.66        3.46      2.40 o 
   0  -1  20       68.20       71.57      4.09 o 
   1  -1  20        5.48        1.85      2.76 o 
   2  -1  20        0.58        3.83      2.99 o 
   3  -1  20      107.35      108.99      6.20 o 
   4  -1  20       99.28      101.98      8.12 o 
   5  -1  20       94.22       82.51      9.92 o 
  -5   0  20       42.68       44.85      5.75 o 
  -4   0  20       43.92       55.65      4.66 o 
  -3   0  20      620.61      621.37     11.33 o 
  -2   0  20      111.41      108.70      4.89 o 
  -1   0  20        2.20       -1.12      2.16 o 
   0   0  20        0.32        0.61      2.41 o 
   1   0  20      162.92      170.27      5.51 o 
   2   0  20       92.42       98.38      4.77 o 
   3   0  20       62.04       59.84      5.06 o 
   4   0  20      387.11      351.77     10.73 o 
   5   0  20       12.88       14.47      7.36 o 
  -5   1  20      361.70      363.07     13.46 o 
  -4   1  20       85.24       89.37      6.44 o 
  -3   1  20        0.07        3.03      3.25 o 
  -2   1  20        9.47       10.96      3.02 o 
  -1   1  20       10.64       16.29      3.31 o 
   0   1  20      515.95      511.14      9.22 o 
   1   1  20       85.81       80.38      3.90 o 
   2   1  20       12.56        9.44      2.55 o 
   3   1  20       29.19       38.57      3.96 o 
   4   1  20       19.95       19.35      4.49 o 
   5   1  20       88.00       87.37      7.67 o 
   6   1  20       17.45       28.52      7.89 o 
  -4   2  20       56.71       59.49      7.10 o 
  -3   2  20      105.53      114.72      7.71 o 
  -2   2  20      176.70      177.74      7.21 o 
  -1   2  20      347.91      346.02      7.94 o 
   0   2  20      170.14      176.32      5.61 o 
   1   2  20       15.82       13.48      3.41 o 
   2   2  20      371.99      364.06      8.25 o 
   3   2  20        0.89        1.28      3.70 o 
   4   2  20      193.18      178.73      8.59 o 
   5   2  20       79.59       75.08      7.33 o 
   6   2  20       10.54        7.80      6.63 o 
  -4   3  20       50.14       54.35      6.88 o 
  -3   3  20       67.73       79.22      6.57 o 
  -2   3  20      240.54      259.20      9.20 o 
  -1   3  20        0.78        1.51      2.89 o 
   0   3  20        0.25       -0.29      2.78 o 
   1   3  20       56.44       66.06      4.28 o 
   2   3  20       87.33       72.59      4.87 o 
   3   3  20      120.82      118.75      7.17 o 
   4   3  20        0.47        0.33      4.09 o 
   5   3  20      170.35      154.03     10.18 o 
   6   3  20       14.53        8.99      5.40 o 
  -3   4  20       30.46       36.45      5.83 o 
  -2   4  20      241.79      260.24      9.03 o 
  -1   4  20        3.09       -2.18      3.07 o 
   0   4  20        2.45        0.65      2.77 o 
   1   4  20        7.28        3.89      2.78 o 
   2   4  20      216.95      202.21      8.87 o 
   3   4  20       46.34       51.26      5.70 o 
   4   4  20       34.24       25.87      5.46 o 
   5   4  20        0.92        2.62      4.65 o 
   6   4  20       20.44       13.60      8.13 o 
  -2   5  20       27.00       27.08      5.13 o 
  -1   5  20        3.44        5.14      3.81 o 
   0   5  20       48.89       58.06      5.10 o 
   1   5  20        6.68        5.18      3.90 o 
   2   5  20       36.11       27.48      4.79 o 
   3   5  20       29.90       19.18      4.34 o 
   4   5  20       17.31       14.99      4.83 o 
   5   5  20        7.55        8.80      5.19 o 
   6   5  20        1.96        3.07      6.12 o 
  -1   6  20      163.40      162.20     10.75 o 
   0   6  20      288.46      287.62     10.69 o 
   1   6  20       24.58        9.49      4.34 o 
   2   6  20        4.00       12.24      4.30 o 
   3   6  20       29.42       24.73      5.21 o 
   4   6  20       11.55        5.92      4.74 o 
   5   6  20       22.86       20.97      6.58 o 
   2   7  20       53.76       46.88      8.83 o 
   3   7  20       13.43        3.81      5.03 o 
  -4  -5  21      284.51      321.23     14.34 o 
  -3  -5  21      185.31      200.59     10.36 o 
  -2  -5  21       23.72       15.66      4.71 o 
  -1  -5  21       12.40        8.72      4.30 o 
   0  -5  21      114.30      124.29      8.50 o 
   1  -5  21       14.20       10.04      6.13 o 
  -5  -4  21      201.74      211.68     12.84 o 
  -4  -4  21      370.78      391.02     15.28 o 
  -3  -4  21      119.89      119.39      7.50 o 
  -2  -4  21       17.66       15.70      4.36 o 
  -1  -4  21       40.54       44.64      4.82 o 
   0  -4  21      332.60      353.61     13.06 o 
   1  -4  21      113.62      126.25      8.14 o 
   2  -4  21       22.73       32.85      7.07 o 
  -5  -3  21      219.22      213.37     10.51 o 
  -4  -3  21       31.71       16.59      5.05 o 
  -3  -3  21        1.49       -2.05      3.58 o 
  -2  -3  21      297.96      313.98      8.96 o 
  -1  -3  21      411.58      439.90      9.66 o 
   0  -3  21      241.87      241.16      7.66 o 
   1  -3  21        9.43        5.89      3.18 o 
   2  -3  21      111.76      108.41      6.66 o 
   3  -3  21        1.51        8.05      5.00 o 
  -5  -2  21       59.27       65.83      8.31 o 
  -4  -2  21       22.91       26.45      4.47 o 
  -3  -2  21        0.38        2.89      2.88 o 
  -2  -2  21      569.15      553.67     10.49 o 
  -1  -2  21      370.14      378.73      9.42 o 
   0  -2  21       18.14       17.34      3.35 o 
   1  -2  21       45.13       51.54      4.00 o 
   2  -2  21       10.83       21.02      3.89 o 
   3  -2  21      261.86      277.70     11.24 o 
   4  -2  21        1.17        0.38      5.79 o 
  -5  -1  21       13.12        7.68      4.68 o 
  -4  -1  21       72.96       60.02      5.10 o 
  -3  -1  21      596.52      629.87     11.08 o 
  -2  -1  21       46.13       53.43      4.00 o 
  -1  -1  21       26.07       21.13      3.57 o 
   0  -1  21      132.18      144.21      5.76 o 
   1  -1  21        0.75       -1.96      2.67 o 
   2  -1  21      121.80      115.04      6.61 o 
   3  -1  21       61.44       66.74      5.42 o 
   4  -1  21        5.91       -4.29      4.81 o 
   5  -1  21      103.08      111.47     11.24 o 
  -5   0  21       39.25       44.46      5.94 o 
  -4   0  21      153.70      159.38      6.92 o 
  -3   0  21      472.32      486.11     10.13 o 
  -2   0  21        3.41       -2.94      2.94 o 
  -1   0  21       10.45        9.79      3.07 o 
   0   0  21       66.49       68.79      4.04 o 
   1   0  21      491.58      497.35      8.73 o 
   2   0  21       30.02       32.71      3.60 o 
   3   0  21       43.22       42.66      4.65 o 
   4   0  21       10.39       10.20      4.51 o 
   5   0  21      157.69      177.56     12.59 o 
  -4   1  21       32.75       26.56      5.82 o 
  -3   1  21       44.71       52.39      7.25 o 
  -2   1  21      163.76      158.65      6.17 o 
  -1   1  21      838.00      857.31     13.95 o 
   0   1  21       13.27       19.64      3.09 o 
   1   1  21      277.04      280.66      6.86 o 
   2   1  21       21.11       18.73      3.21 o 
   3   1  21      139.40      143.04      6.20 o 
   4   1  21        3.15       -0.25      5.83 o 
   5   1  21      113.82      122.88      8.81 o 
   6   1  21       69.16       68.86      9.58 o 
  -4   2  21        0.01       -4.27      4.47 o 
  -3   2  21        1.65       -1.06      3.34 o 
  -2   2  21       83.46       87.85      5.64 o 
  -1   2  21      629.49      643.13     15.72 o 
   0   2  21       12.93       11.93      3.00 o 
   1   2  21        3.12       -2.37      2.37 o 
   2   2  21        0.03        2.40      3.47 o 
   3   2  21       79.52       83.88      6.45 o 
   4   2  21      104.12       96.06      9.22 o 
   5   2  21        6.54        5.22      5.11 o 
   6   2  21       12.49       11.85      6.25 o 
  -3   3  21      138.42      138.60      8.19 o 
  -2   3  21        5.42        6.55      3.74 o 
  -1   3  21      118.03      123.61      5.68 o 
   0   3  21       63.68       67.68      5.33 o 
   1   3  21      197.23      188.01      6.82 o 
   2   3  21      130.00      119.50      5.96 o 
   3   3  21      476.71      487.96     13.45 o 
   4   3  21        7.84        0.94      4.21 o 
   5   3  21       26.22       26.99      5.92 o 
   6   3  21        4.04        2.18      5.35 o 
  -3   4  21       68.54       73.13      7.41 o 
  -2   4  21       58.12       62.95      5.14 o 
  -1   4  21       22.87       18.83      3.95 o 
   0   4  21        7.49        5.60      3.08 o 
   1   4  21       11.22        7.84      3.34 o 
   2   4  21       78.07       73.27      6.03 o 
   3   4  21       40.24       36.85      5.40 o 
   4   4  21       77.93       65.32      6.86 o 
   5   4  21       13.99       10.86      5.20 o 
   6   4  21       59.61       53.24      8.58 o 
  -2   5  21       45.14       55.79      5.98 o 
  -1   5  21      149.07      156.44      9.37 o 
   0   5  21      883.94      908.00     20.37 o 
   1   5  21      148.07      137.67      7.24 o 
   2   5  21       43.93       39.72      4.97 o 
   3   5  21       23.94       20.60      4.65 o 
   4   5  21       19.07       25.56      5.35 o 
   5   5  21       71.23       74.18     10.56 o 
   0   6  21      108.52      120.26      7.95 o 
   1   6  21      126.97      126.61      8.72 o 
   2   6  21       11.12       10.94      4.51 o 
   3   6  21       35.94       33.44      5.86 o 
   4   6  21       59.82       54.82      6.52 o 
   5   6  21       15.84       17.32      6.83 o 
  -3  -5  22        9.04       15.05      5.42 o 
  -2  -5  22       41.81       45.24      7.49 o 
  -1  -5  22       17.07       20.03      5.03 o 
   0  -5  22       99.01      103.40      8.04 o 
  -4  -4  22      261.29      242.81     12.19 o 
  -3  -4  22        1.46       -3.04      3.76 o 
  -2  -4  22        4.27        5.71      4.20 o 
  -1  -4  22       83.61       93.66      6.46 o 
   0  -4  22      470.28      505.18     12.12 o 
   1  -4  22        0.00       -3.70      4.63 o 
   2  -4  22       31.34       30.12      7.74 o 
  -5  -3  22        3.73        0.75      5.30 o 
  -4  -3  22       60.33       63.46      7.49 o 
  -3  -3  22        7.54        7.09      4.14 o 
  -2  -3  22      122.14      114.27      5.92 o 
  -1  -3  22        0.81        7.26      3.47 o 
   0  -3  22      390.66      416.00      9.62 o 
   1  -3  22       15.57       11.11      3.61 o 
   2  -3  22       26.80       23.65      4.76 o 
   3  -3  22       20.16       23.24      7.54 o 
  -5  -2  22       12.42        3.79      5.36 o 
  -4  -2  22        0.83        1.73      4.05 o 
  -3  -2  22       18.71       14.19      3.64 o 
  -2  -2  22      937.32      993.63     15.12 o 
  -1  -2  22        0.45        4.47      3.24 o 
   0  -2  22        9.07        8.84      3.15 o 
   1  -2  22        0.00       -1.93      2.96 o 
   2  -2  22        4.99        9.51      3.66 o 
   3  -2  22       71.24       86.53      7.21 o 
   4  -2  22        1.63       -1.60      8.17 o 
  -5  -1  22        0.06        5.18      5.08 o 
  -4  -1  22      173.78      187.16      7.92 o 
  -3  -1  22       17.90       28.80      3.83 o 
  -2  -1  22      294.51      345.80      9.82 o 
  -1  -1  22        6.67        3.45      3.06 o 
   0  -1  22      402.85      416.19     10.10 o 
   1  -1  22      400.73      393.33     10.47 o 
   2  -1  22      483.09      493.92     10.38 o 
   3  -1  22       27.68       27.05      4.55 o 
   4  -1  22        0.01        1.87      5.24 o 
  -5   0  22        8.14       10.05      4.96 o 
  -4   0  22      653.34      695.40     17.82 o 
  -3   0  22       17.17       15.94      3.70 o 
  -2   0  22       47.84       55.58      4.50 o 
  -1   0  22      183.61      176.83      6.63 o 
   0   0  22      841.07      891.46     13.27 o 
   1   0  22       98.30      109.75      4.88 o 
   2   0  22       23.65       27.85      3.84 o 
   3   0  22        7.36        4.46      3.67 o 
   4   0  22      255.95      240.03     10.39 o 
   5   0  22      119.02      132.84     16.51 o 
  -4   1  22      182.50      187.32      8.51 o 
  -3   1  22        8.19        3.03      4.66 o 
  -2   1  22       90.83       96.99      6.49 o 
  -1   1  22      107.78      113.45      5.80 o 
   0   1  22      190.11      202.77      6.67 o 
   1   1  22      205.30      211.67      6.53 o 
   2   1  22       90.02       93.05      5.58 o 
   3   1  22        0.06        3.14      3.25 o 
   4   1  22       48.25       51.54      6.01 o 
   5   1  22       99.27      105.01      8.61 o 
  -4   2  22       19.23       21.18      6.15 o 
  -3   2  22        5.20        0.94      3.93 o 
  -2   2  22      363.91      349.60     10.86 o 
  -1   2  22      151.37      159.51      6.80 o 
   0   2  22      142.22      138.43      6.19 o 
   1   2  22      132.58      131.75      5.24 o 
   2   2  22      117.13      133.19      7.55 o 
   3   2  22      227.87      235.63     10.03 o 
   4   2  22       13.44       10.69      5.01 o 
   5   2  22        0.62       -2.07      4.96 o 
  -3   3  22        5.61        4.92      4.41 o 
  -2   3  22       54.12       66.33      5.50 o 
  -1   3  22      124.59      143.62      6.45 o 
   0   3  22       30.31       28.21      4.01 o 
   1   3  22      257.31      269.27     10.80 o 
   2   3  22       80.30       92.87      6.87 o 
   3   3  22      543.23      529.74     15.79 o 
   4   3  22       17.17       17.59      4.96 o 
   5   3  22        1.83       -2.46      4.91 o 
  -2   4  22       16.29       23.16      5.03 o 
  -1   4  22       87.11       84.10      5.37 o 
   0   4  22      441.86      468.22     10.13 o 
   1   4  22     1196.02     1243.47     22.58 o 
   2   4  22       84.40       77.23      6.30 o 
   3   4  22      106.83      118.57      7.80 o 
   4   4  22        4.53        2.57      4.74 o 
   5   4  22      203.47      210.72     12.47 o 
  -1   5  22        4.21        4.31      4.17 o 
   0   5  22       12.44       26.99      4.74 o 
   1   5  22      256.65      260.84      9.82 o 
   2   5  22        1.14        4.16      3.99 o 
   3   5  22       34.84       38.01      6.05 o 
   4   5  22       37.83       45.79      6.65 o 
   5   5  22      227.33      212.04     11.33 o 
   1   6  22      241.79      239.89     10.46 o 
   2   6  22       80.12       80.62      6.76 o 
   3   6  22      149.07      134.72      8.86 o 
   4   6  22        0.75        0.77      5.11 o 
  -2  -5  23        0.87        2.36      4.52 o 
  -1  -5  23       17.97       12.15      5.40 o 
  -4  -4  23       24.79       24.62      7.15 o 
  -3  -4  23       40.79       38.46      5.60 o 
  -2  -4  23        1.60        1.60      4.20 o 
  -1  -4  23      111.75      109.19      6.50 o 
   0  -4  23       96.32      112.03      7.08 o 
   1  -4  23       85.87       88.35      7.61 o 
  -4  -3  23        0.00       -5.34      5.34 o 
  -3  -3  23        0.04        7.28      4.95 o 
  -2  -3  23       61.22       56.01      5.20 o 
  -1  -3  23      254.31      283.98      8.98 o 
   0  -3  23       61.69       79.51      5.65 o 
   1  -3  23        0.01       -2.67      3.30 o 
   2  -3  23       13.04       21.95      5.29 o 
  -4  -2  23       10.63        1.33      4.28 o 
  -3  -2  23      126.85      137.43      7.31 o 
  -2  -2  23      304.43      334.79     10.13 o 
  -1  -2  23      216.98      236.42      7.98 o 
   0  -2  23       11.85       12.80      3.52 o 
   1  -2  23      244.61      245.73      8.21 o 
   2  -2  23      601.55      637.86     13.53 o 
   3  -2  23       10.38       16.96      5.46 o 
  -4  -1  23       13.04        8.79      4.31 o 
  -3  -1  23      452.24      518.78     11.69 o 
  -2  -1  23       77.43       91.16      5.54 o 
  -1  -1  23       18.52       15.21      3.57 o 
   0  -1  23       34.56       41.59      3.99 o 
   1  -1  23      227.52      242.52      8.21 o 
   2  -1  23      289.04      308.10     11.67 o 
   3  -1  23        3.14       -3.92      3.95 o 
   4  -1  23        0.01        1.35      5.28 o 
  -4   0  23       12.30       17.64      4.44 o 
  -3   0  23      125.70      126.72      6.82 o 
  -2   0  23       21.37       21.32      4.02 o 
  -1   0  23      197.03      198.28      7.11 o 
   0   0  23      448.69      481.14      9.45 o 
   1   0  23       87.46       83.68      4.82 o 
   2   0  23      101.09      102.01      5.86 o 
   3   0  23       47.59       46.38      4.99 o 
   4   0  23      159.22      161.70      9.90 o 
   5   0  23       47.83       45.23      8.63 o 
  -4   1  23       84.15       76.77      6.73 o 
  -3   1  23        7.48       10.74      4.32 o 
  -2   1  23       44.28       40.60      5.01 o 
  -1   1  23       92.12       94.38      5.66 o 
   0   1  23      120.64      140.83      5.68 o 
   1   1  23        1.55       -0.71      2.62 o 
   2   1  23        2.90        5.37      3.54 o 
   3   1  23       68.95       65.83      6.41 o 
   4   1  23      156.30      180.71      9.33 o 
   5   1  23        0.01        9.47      5.73 o 
  -3   2  23        6.84        4.35      4.22 o 
  -2   2  23       84.89       86.05      6.15 o 
  -1   2  23        5.90        8.09      3.68 o 
   0   2  23      328.97      329.97      9.11 o 
   1   2  23      164.06      164.91      6.16 o 
   2   2  23      446.48      455.25     13.33 o 
   3   2  23      528.80      497.83     13.26 o 
   4   2  23      194.86      201.58     10.85 o 
   5   2  23        2.11       -5.38      5.42 o 
  -3   3  23        2.12        3.31      4.50 o 
  -2   3  23       53.41       64.53      5.67 o 
  -1   3  23        1.22        0.94      3.69 o 
   0   3  23        0.05       -2.27      3.09 o 
   1   3  23       49.84       53.12      6.24 o 
   2   3  23      974.95     1032.12     19.96 o 
   3   3  23       86.55      100.38      7.41 o 
   4   3  23       92.65       90.53      7.24 o 
   5   3  23       29.13       22.78      6.11 o 
  -2   4  23       80.14       97.75      7.07 o 
  -1   4  23       49.73       42.46      4.90 o 
   0   4  23      160.63      159.15      7.62 o 
   1   4  23       39.32       59.29      5.95 o 
   2   4  23      495.38      511.98     15.97 o 
   3   4  23       70.41       70.05      6.66 o 
   4   4  23       59.60       65.99      7.30 o 
   5   4  23       51.28       60.40      8.51 o 
  -1   5  23        1.94        0.31      4.36 o 
   0   5  23      234.63      244.32     10.43 o 
   1   5  23       14.84       19.21      4.83 o 
   2   5  23       44.83       43.10      5.80 o 
   3   5  23        1.56        3.70      4.93 o 
   4   5  23      317.54      289.89     13.33 o 
   1   6  23      180.57      201.46      9.26 o 
   2   6  23       72.49       73.54      6.37 o 
   3   6  23       17.37       14.88      5.15 o 
  -3  -4  24        0.04       -4.73      4.73 o 
  -2  -4  24        1.30        2.77      4.45 o 
  -1  -4  24      132.51      155.68      7.60 o 
   0  -4  24       19.41       26.20      5.51 o 
   1  -4  24       45.86       46.61      6.70 o 
  -4  -3  24       25.00       17.08      7.63 o 
  -3  -3  24       31.38       36.98      6.04 o 
  -2  -3  24        6.08        4.22      4.00 o 
  -1  -3  24      262.44      298.52      9.35 o 
   0  -3  24       50.10       55.30      4.71 o 
   1  -3  24        0.03       -1.55      3.61 o 
   2  -3  24       64.52       66.63      6.79 o 
  -4  -2  24       38.27       49.28      6.65 o 
  -3  -2  24        1.61        1.88      4.20 o 
  -2  -2  24      193.70      226.72      8.12 o 
  -1  -2  24      185.81      189.01      7.42 o 
   0  -2  24        4.41        0.89      3.43 o 
   1  -2  24      120.73      141.66      7.71 o 
   2  -2  24        1.21        3.74      5.00 o 
   3  -2  24       48.44       52.62      6.71 o 
  -4  -1  24      110.17      110.89      7.22 o 
  -3  -1  24        0.59        3.70      3.62 o 
  -2  -1  24       32.80       26.74      3.99 o 
  -1  -1  24       10.39        5.63      3.43 o 
   0  -1  24        1.71        4.35      3.47 o 
   1  -1  24      405.67      421.97     14.13 o 
   2  -1  24        0.23        1.43      3.93 o 
   3  -1  24       52.03       57.52      6.63 o 
   4  -1  24       39.87       41.08      6.76 o 
  -4   0  24       30.10       42.41      5.59 o 
  -3   0  24      140.55      160.19      8.47 o 
  -2   0  24       22.27       23.02      4.18 o 
  -1   0  24      144.50      146.29      6.98 o 
   0   0  24        0.91        6.52      3.14 o 
   1   0  24      159.30      162.97      6.87 o 
   2   0  24       14.33       15.23      3.90 o 
   3   0  24       41.09       39.20      5.39 o 
   4   0  24       60.82       60.73      7.27 o 
  -3   1  24        2.46        2.15      4.13 o 
  -2   1  24       29.21       42.97      5.11 o 
  -1   1  24       64.72       73.81      5.08 o 
   0   1  24        0.18       -0.58      2.84 o 
   1   1  24       67.10       68.12      4.96 o 
   2   1  24        5.58        7.23      4.05 o 
   3   1  24      554.24      549.69     15.49 o 
   4   1  24      787.24      784.67     22.97 o 
   5   1  24      115.06      124.04      9.64 o 
  -3   2  24        4.38       -2.49      4.02 o 
  -2   2  24        4.32        3.96      4.13 o 
  -1   2  24       27.00       33.86      4.38 o 
   0   2  24       92.22       94.34      5.74 o 
   1   2  24       73.40       85.65      5.14 o 
   2   2  24        1.14        4.48      3.70 o 
   3   2  24      367.59      382.66     12.67 o 
   4   2  24      116.33      127.26      9.13 o 
   5   2  24        2.61       -3.69      5.24 o 
  -2   3  24       32.13       29.73      4.96 o 
  -1   3  24       44.16       45.51      6.29 o 
   0   3  24        0.14       -3.71      3.71 o 
   1   3  24       75.02       74.79      5.69 o 
   2   3  24      297.61      338.35     11.08 o 
   3   3  24       61.75       65.05      6.77 o 
   4   3  24      125.93      127.67      9.31 o 
   5   3  24      140.73      132.00      9.87 o 
  -1   4  24        7.55        1.79      4.17 o 
   0   4  24       37.94       37.25      5.45 o 
   1   4  24      227.97      243.80     10.21 o 
   2   4  24      222.64      245.04     10.19 o 
   3   4  24        0.62        0.45      4.87 o 
   4   4  24       11.33       16.16      5.42 o 
   0   5  24       50.41       70.04      7.28 o 
   1   5  24        0.21        2.29      4.62 o 
   2   5  24      107.90      122.86      7.96 o 
   3   5  24       33.98       34.85      6.13 o 
   4   5  24      259.08      253.74     13.03 o 
  -2  -4  25        6.40        4.07      4.73 o 
  -1  -4  25        9.91        6.32      4.39 o 
  -3  -3  25      126.14      125.02      8.84 o 
  -2  -3  25       12.75       16.46      4.75 o 
  -1  -3  25      122.38      126.20      7.01 o 
   0  -3  25      140.16      151.75      7.23 o 
   1  -3  25       28.99       19.51      4.53 o 
  -3  -2  25       45.56       45.56      5.89 o 
  -2  -2  25        2.66        2.76      3.60 o 
  -1  -2  25        0.12        4.48      3.55 o 
   0  -2  25        7.92        8.49      3.86 o 
   1  -2  25       82.88       93.61      5.90 o 
   2  -2  25      144.26      152.40     10.86 o 
  -3  -1  25       24.25       20.07      4.25 o 
  -2  -1  25       81.81       81.72      6.09 o 
  -1  -1  25       46.34       47.64      4.81 o 
   0  -1  25        2.26        5.70      3.60 o 
   1  -1  25       12.21       12.83      4.14 o 
   2  -1  25       33.70       38.04      5.19 o 
   3  -1  25       13.21        2.76      4.89 o 
  -3   0  25       15.51       18.63      4.56 o 
  -2   0  25       87.02      103.26      6.41 o 
  -1   0  25      104.99      112.07      5.90 o 
   0   0  25       26.83       23.16      3.93 o 
   1   0  25       20.00       18.18      4.20 o 
   2   0  25       12.10        5.65      3.87 o 
   3   0  25       26.26       31.74      6.28 o 
   4   0  25       75.90       76.08      8.01 o 
  -3   1  25       96.88      117.71      8.74 o 
  -2   1  25       33.01       32.12      4.73 o 
  -1   1  25       26.06       30.69      4.36 o 
   0   1  25        2.46       -1.54      2.97 o 
   1   1  25       19.67       19.31      4.05 o 
   2   1  25        4.34       -3.81      3.81 o 
   3   1  25      121.66      146.47      9.60 o 
   4   1  25       15.78       32.12      5.88 o 
  -2   2  25        6.83        5.28      4.32 o 
  -1   2  25       60.93       58.33      5.54 o 
   0   2  25        9.56       -1.19      3.72 o 
   1   2  25       38.99       38.58      5.64 o 
   2   2  25       36.37       35.99      5.31 o 
   3   2  25      428.09      471.80     14.56 o 
   4   2  25        1.68       -4.77      4.77 o 
  -2   3  25        0.88        9.68      5.44 o 
  -1   3  25        0.05       -3.60      3.95 o 
   0   3  25        8.11       -3.64      3.64 o 
   1   3  25       57.72       64.11      6.27 o 
   2   3  25       34.36       38.95      5.83 o 
   3   3  25       45.38       54.34      6.60 o 
   4   3  25       42.79       49.40      7.22 o 
  -1   4  25        3.05        0.63      4.69 o 
   0   4  25        4.45        9.94      5.05 o 
   1   4  25      138.63      155.32      8.53 o 
   2   4  25      115.44      132.47      8.14 o 
   3   4  25       49.16       47.95      6.36 o 
   4   4  25        8.75        4.83      5.18 o 
   1   5  25        0.69        6.71      5.05 o 
   2   5  25        5.14        1.37      5.23 o 
   3   5  25       16.04       23.67      6.45 o 
  -2  -3  26        9.90        3.73      4.46 o 
  -1  -3  26       23.71       17.79      4.71 o 
   0  -3  26       11.77       15.95      4.53 o 
  -3  -2  26       21.51       22.28      6.51 o 
  -2  -2  26       70.00       83.67      6.18 o 
  -1  -2  26       61.02       67.52      5.49 o 
   0  -2  26       26.95       25.38      4.60 o 
   1  -2  26       45.28       52.16      5.41 o 
   2  -2  26       22.12       25.80      5.43 o 
  -3  -1  26       37.43       40.91      5.10 o 
  -2  -1  26        2.94        3.12      3.97 o 
  -1  -1  26      244.69      260.48     10.79 o 
   0  -1  26       17.15       19.58      4.37 o 
   1  -1  26        4.61        5.27      4.40 o 
   2  -1  26        1.23       -3.91      3.92 o 
   3  -1  26        9.87        2.96      5.27 o 
  -3   0  26       40.02       46.24      5.09 o 
  -2   0  26        0.05       -2.38      3.64 o 
  -1   0  26      129.83      133.65      6.55 o 
   0   0  26       26.20       24.01      4.11 o 
   1   0  26        9.67       10.33      4.40 o 
   2   0  26        3.24        5.26      4.31 o 
   3   0  26       23.86       23.90      5.80 o 
  -2   1  26        0.34        0.39      3.93 o 
  -1   1  26        2.12        4.16      3.74 o 
   0   1  26       33.49       38.01      4.65 o 
   1   1  26       65.10       62.13      6.33 o 
   2   1  26        5.94       -3.60      3.98 o 
   3   1  26        8.17        7.43      5.01 o 
   4   1  26      231.19      233.06     15.22 o 
  -2   2  26        3.90       -2.95      4.31 o 
  -1   2  26        7.12        6.09      4.23 o 
   0   2  26        1.93        1.47      3.86 o 
   1   2  26       73.56       79.84      6.98 o 
   2   2  26       96.66      115.02      8.47 o 
   3   2  26        5.06        7.62      5.01 o 
   4   2  26        0.19       -1.27      5.03 o 
  -1   3  26       87.92       93.97      7.25 o 
   0   3  26        9.70        6.09      4.71 o 
   1   3  26        2.54       -0.59      4.10 o 
   2   3  26       46.27       48.92      6.35 o 
   3   3  26       31.08       29.44      6.15 o 
   4   3  26        2.50       -2.86      6.63 o 
   0   4  26        8.99        9.06      5.28 o 
   1   4  26       94.05      106.06      7.72 o 
   2   4  26      115.96      123.43      9.49 o 
   3   4  26       12.36       12.44      5.67 o 
  -2  -2  27        0.08       -4.28      4.28 o 
  -1  -2  27       43.50       48.26      5.83 o 
   0  -2  27      272.97      300.76     10.43 o 
   1  -2  27       13.96       14.17      5.12 o 
  -2  -1  27      102.36      125.13      7.50 o 
  -1  -1  27       91.72      104.64      6.54 o 
   0  -1  27       98.62      114.15      8.86 o 
   1  -1  27       16.91       16.60      4.78 o 
   2  -1  27        1.66        0.89      4.42 o 
  -2   0  27      152.25      160.88      8.34 o 
  -1   0  27       65.70       76.40      5.53 o 
   0   0  27        1.00        0.23      4.82 o 
   1   0  27       10.50        7.60      4.48 o 
   2   0  27      103.41      109.85      7.49 o 
   3   0  27       10.02       14.70      5.97 o 
  -2   1  27      105.81      106.94      6.84 o 
  -1   1  27       27.34       30.53      4.72 o 
   0   1  27       44.16       43.83      6.02 o 
   1   1  27       88.15       87.83      7.27 o 
   2   1  27       45.40       43.79      5.72 o 
   3   1  27       18.58       16.84      5.77 o 
  -1   2  27        0.65       -4.34      4.34 o 
   0   2  27       92.34       85.10      6.41 o 
   1   2  27      103.74      103.91      7.70 o 
   2   2  27       39.51       40.80      6.56 o 
   3   2  27        0.17        0.32      4.98 o 
   0   3  27       43.12       47.40      6.70 o 
   1   3  27        4.27        2.42      4.97 o 
   2   3  27       58.80       69.72      7.35 o 
   3   3  27      124.28      139.12     10.10 o 
  -1  -1  28       29.75       34.69      5.14 o 
   0  -1  28      175.23      192.97      9.50 o 
   1  -1  28        0.17        1.29      4.44 o 
  -1   0  28       15.58       20.69      4.80 o 
   0   0  28       14.57       14.44      4.80 o 
   1   0  28       49.08       41.47      6.31 o 
   2   0  28      265.65      296.44     13.53 o 
  -1   1  28       35.20       34.65      5.59 o 
   0   1  28       78.43       94.33      7.75 o 
   1   1  28        7.79       10.99      5.14 o 
   2   1  28      161.50      167.45     10.65 o 
   0   2  28      222.96      229.33      9.64 o 
   1   2  28        0.19        4.15      5.48 o 
   2   2  28       43.10       52.17      7.32 o 
   1   3  28        4.87       -1.63      4.84 o 
                                                 
